# Supplementary material for: PEG-fusion of viable sciatic nerve isografts restores axonal structure and behavioral recovery after segmental-loss sciatic nerve injuries in Lewis rats
Source: PLoS One. 2026 May 21;21(5):e0349204. doi: 10.1371/journal.pone.0349204 (PMC13193337; doi:10.1371/journal.pone.0349204)
Supplement: S2 File — Axon morphology raw data. (XLSX) [file pone.0349204.s002.xlsx]

## Sheet: Axon diameter-graft
5-mm PEG G	5-mm NC G	1cm PEG G	1cm NC G	1cm PEG + Tisseel/FK506 G	1cm NC + Tisseel/FK506 G
2.879	0.876	4.61	1.337	2.193	2.457
2.454	1.255	1.6	2.135	1.272	1.768
1.932	1.288	1.682	1.83	1.155	1.772
2.865	0.556	4.138	1.601	3.346	1.07
2.93	3.38	2.024	1.959	1.949	2
3.095	2.278	3.871	1.89	1.212	0.928
2.65	1.328	2.619	1.942	1.045	1.843
2.921	2.272	1.303	3.028	1.642	0.725
2.564	0.787	1.966	1.904	2.416	1.019
2.382	0.434	2.402	2.555	3.141	1.144
0.943	1.45	1.161	1.942	1.857	1.666
1.977	0.845	1.201	1.712	2.815	1.288
1.398	1.544	1.882	1.224	3.628	1.195
1.445	2.548	1.987	1.044	1.445	2.077
1.974	1.313	1.96	1.202	3.913	1.369
2.606	1.633	2.353	1.261	0.77	1.939
2.742	1.544	2.454	0.752	1.083	1.398
2.209	3.246	2.319	1.625	1.596	1.875
3.416	1.303	1.383	1.534	3.113	2.034
3.185	1.201	2.7	1.404	2.336	1.144
2.886	4.989	2.286	3.015	2.482	1.383
1.813	1.802	0.978	3.693	2.916	0.725
0.845	1.255	1.654	1.512	2.099	1.76
3.049	2	2.017	1.427	3.1	3.236
2.596	1.806	0.677	1.135	2.93	2.511
2.073	1.005	1.107	1.342	2.749	1.119
1.549	1.553	4.884	2.545	2.74	2.511
2.548	1.417	1.403	1.477	1.473	4.05
2.506	1.184	2.712	2.208	0.891	1.832
1.608	1.195	0.971	1.877	1.698	1.149
2.263	1.272	0.837	2.11	2.834	1.217
1.189	1.344	2.06	1.848	2.021	1.839
3.016	1.266	3.277	1.202	3.13	0.752
3.747	1.083	2.245	1.271	2.86	3.302
3.007	2.479	1.119	2.217	1.089	2.187
3.314	1.161	1.388	2.021	2.662	1.737
4.15	1.629	1.587	1.848	2.446	2.834
2.054	1.398	2.432	1.754	2.891	1.064
3.082	2.067	2.404	1.629	3.002	3.722
2.295	4.237	1.487	2.035	1.473	2.815
0.936	1.694	2.172	1.848	2.93	2.017
1.313	0.998	5	1.7	2.199	0.837
2.764	2.037	1.491	3.039	3.316	0.506
2.057	1.277	2.181	2.24	0.725	1.749
3.857	1.155	2.588	1.605	1.137	1.566
1.706	0.943	1.81	2.399	2.578	1.642
1.354	1.101	2.829	1.657	1.963	1.81
3.447	1.772	2.832	1.292	3.158	1.344
1.025	2.15	1.487	1.735	0.829	2.645
2.047	1.658	2.629	2.187	1.408	1.897
0.725	1.963	1.308	3.26	1.929	2.37
3.113	3.776	2.632	1.459	2.49	2.122
1.403	0.922	1.363	2.579	2.193	1.592
2.368	1.574	1.813	1.25	2.218	1.161
2.805	1.654	1.946	0.584	1.686	2.08
2.086	1.513	2.921	1.287	1.97	1.847
2.717	1.07	3.402	2.147	2.82	1.354
2.319	1.245	1.57	1.282	2.548	1.431
1.189	1.531	2.53	1.081	0.829	1.722
1.527	1.045	2.9	0.966	0.829	0.978
2.932	1.272	0.829	0.895	1.904	3.517
3.009	1.99	2.501	1.673	0.506	1.509
0.971	1.292	1.083	2.252	2.572	3.902
2.245	0.752	2.385	0.803	2.805	1.393
3.733	0.899	2.511	1.229	3.113	1.783
2.476	2.955	1.07	1.625	1.536	1.178
1.178	2.69	2.245	1.731	1.99	1.051
2.796	1.722	1.303	1.841	3.091	0.998
3.486	1.85	1.344	3.262	2.134	1.339
1.045	0.752	3.324	1.129	0.907	1.076
2.073	0.635	1.749	2.057	1.417	1.064
3.034	2.964	2.462	0.973	1.126	1.137
2.752	1.161	3.66	1.277	2.808	1.239
1.155	1.189	1.339	1.754	3.794	2.159
0.992	2.304	3.751	0.778	2.034	1.057
0.907	3.876	1.629	1.152	2.688	1.339
1.468	1.638	2.33	1.925	1.217	1.67
2.418	1.417	1.69	2.025	0.743	1.714
1.621	1.057	1.101	1.063	1.629	1.794
1.349	1.757	1.85	2.038	0.992	1.431
2.131	1.666	2.888	1.175	3.084	0.845
3.954	1.245	2.948	0.938	1.184	1.239
1.155	1.083	3.86	2.621	1.045	4.672
1.473	1.167	0.907	2.035	0.625	3.869
1.806	0.829	3.412	0.931	1.005	1.509
2.04	1.388	1.178	3.568	1.114	2.416
3.312	1.99	1.798	1.044	3.434	1.339
2.991	2.236	2.585	1.645	1.509	1.359
1.172	1.549	3.219	1.081	3.899	1.167
1.932	2.482	2.054	1.534	1.994	2.034
2.063	1.261	1.722	1.757	2.693	2.153
2.011	2.187	4.323	1.503	1.897	1.96
1.694	1.843	1.051	2.07	1.149	1.741
0.985	0.964	2.482	1.841	3.3	2.769
1.261	0.943	3.093	1.661	1.412	1.932
1.726	1.821	2.735	0.931	2.224	1.966
2.598	2.06	4.026	1.87	2.373	2.404
1.753	2.251	1.57	2.402	1.057	3.005
4.232	1.857	1.89	1.935	2.295	2.31
1.85	2.517	1.178	1.673	2.572	3.162
1.726	1.328	1.864	0.973	1.161	3.382
3.902	2.193	2.473	1.546	2.601	1.223
3.202	1.436	1.71	2.396	1.718	3.108
1.445	2.272	2.966	1.735	1.85	1.388
1.292	1.383	1.71	2.76	1.5	1.064
3.202	1.69	1.282	0.999	3.102	0.914
2.054	3.296	2.86	1.297	0.829	0.992
1.875	2.233	1.114	1.213	1.621	1.935
2.086	0.506	2.178	0.865	1.97	3.344
1.824	0.734	2.473	1.322	3.128	2.004
2.543	1.189	2.41	1.58	1.234	1.245
1.137	1.339	1.089	2.576	2.657	1.417
1.949	1.57	2.19	1.49	0.876	2.23
3.432	1.702	4.5	1.908	3.563	2.112
0.985	2.144	2.339	1.783	2.705	1.334
1.509	1.412	2.172	2.318	0.971	3.492
2.339	1.562	3.111	2.681	0.971	3.227
1.726	3.735	1.012	1.989	2.506	1.787
3.582	2.115	2.248	3.314	3.756	2.921
1.706	0.985	2.272	1.39	2.011	1.195
2.33	2.365	1.729	0.706	3.671	2.429
4.598	0.957	4.996	1.521	3.496	2.732
2.973	1.897	1.536	1.757	3.841	1.417
3.576	2.598	2.206	1.163	1.698	3.521
2.556	1.817	1.794	1.39	0.706	2.776
1.383	1.005	1.966	2.998	4.597	1.997
1.095	1.144	2.707	1.859	1.496	3.022
2.322	1.608	1.686	0.966	3.689	2.598
2.021	1.654	2.647	2.324	3.471	1.234
3.246	1.932	2.944	1.712	1.374	1.694
2.054	2.462	1.678	1.887	4.558	2.184
3.453	1.298	3.043	1.468	3.005	1.592
2.506	1.228	1.966	1.186	3.304	2.841
1.339	0.907	1.277	1.129	1.949	1.772
3.424	0.943	1.587	1.742	1.421	3.014
2.227	2.451	1.907	2.456	2.747	2.527
1.324	3.115	1.25	2.246	0.778	3.136
1.505	3.769	4.213	2.548	2.567	0.936
3.459	3.285	0.646	2.616	3.942	0.861
2.199	2.629	0.907	1.376	0.569	2.263
3.027	0.936	1.038	3.246	3.138	1.369
3.204	1.76	2.642	1.503	1.277	1.984
3.117	0.715	1.019	0.938	5.415	2.655
1.757	1.119	3.396	2.746	1.421	0.992
1.911	2.498	2.953	2.756	3.691	0.978
1.137	3.613	1.963	1.169	3.13	2.07
1.642	1.592	0.985	2.41	3.37	1.54
1.54	2.808	0.804	2.41	3.525	1.313
1.718	1.527	3.194	1.609	2.891	2.904
3.726	1.431	1.861	2.092	0.734	2.07
2.554	2.616	1.994	1.141	5.225	2.376
4.633	0.821	1.9	1.866	3.342	2.535
2.747	1.496	2.257	1.111	5.613	2.196
	0.743	1.579	1.952	4.57	1.303
	1.206	2.034	1.845	3.069	1.776
	1.107	2.178	2.537	2.71	1.625
	1.107	1.549	1.361	3.382	1.949
	1.083	3.469	2.369		2.637
	0.77	3.855	2.178		2.803
	1.149	4.869	0.842		2.313
	2.457	2.735	2.558		1.974
	2.888	1.527	1.712		2.446
	1.587	1.839	1.18		1.65
	1.076	3.196	1.347		1.592
	1.45	4.259	1.719		1.045
	4.081	1.733	1.754		2.106
	1.473	2.251	2.725		0.899
	2.619	3.095	1.394		1.702
	2.559	2.957	1.673		1.167
	2.03	1.935	1.123		1.334
	1.821	2.248	1.873		1.531
	2	3.2	2.424		0.869
	0.696	4.887	2.44		1.911
	0.402	2.073	2.445		2.8
	1.223	3.298	1.712		2
	3.647	1.617	4.475		1.398
	1.518	1.417	2.293		1.897
	2.393	2.196	1.494		2.063
	2.407	1.482	1.802		1.741
	2.245	1.212	1.069		1.527
	1.131	2.752	1.026		1.339
	0.479	1.729	2.843		1.261
	1.629	3.625	2.132		2.153
	1.292	2.596	2.614		2.707
	1.228	2.063	2.882		3.005
	2.156	2.69	1.191		3.267
	1.369	2.212	2.205		2.404
	0.706	2.725	1.681		2.336
	2.118	1.562	2.135		1.417
	0.804	2.665	2.06		2.562
	1.359	1.544	2.535		2.257
	2.987	1.587	2.482		2.585
	1.625	1.195			1.935
	0.922	1.658			2.027
		1.354			2.722
		1.714			3.132
		2.688			2.178
		2.017			2.379
		3.79			1.987
		1.621			1.698
6.044	0.861	2.817	0.957		1.005
5.211	2.872	2.907	2.011		1.794
4.184	1.114	3.158	1.893
4.091	2.614	2.484	1.633
3.909	1.787	2.675	0.734		2.506
7.196	1.045	2.793	1.587		2.024
3.585	1.935	2.35	0.592		1.167
4.978	1.051	4.511	3.128		1.212
3.77	2.514	3.599	1.417		1.441
4.564	2.966	1.032	1.107		1.144
3.521	2.125	4.595	1.741		1.832
3.799	1.318	0.696	2.178		2.203
3.457	1.726	2.245	1.596		1.868
3.449	1.201	1.308	2.067		1.459
2.585	1.313	0.936	1.918		1.426
2.102	1.255		1.161		1.038
3.733	1.012		1.592		1.666
2.888	2.593	4.557	1.779		1.089
3.368	0.876	2.637	1.032		1.25
2.572	3.326	2.484	1.363		2.134
2.356	3.386	4.036	1.828		1.261
1.702	1.531	3.687	2.764		2.715
2.752	1.779	1.334	1.161		1.178
2.118	1.234	2.93	0.985		1.201
1.324	1.76	3.002	1.288		1.886
2.067	0.914	3.236	3.745		1.349
2.817	1.359	2.487	1.5		1.71
1.918	2.468	0.928	1.359		1.625
2.239	1.729	2.333	2.102		1.613
0.985	1.266	1.137	2.263		2.556
2.538	2.134	2.921	1.178		0.761
1.666	1.441	2.959	2.69		1.119
2.427	2.667	3.576	0.95		1.334
1.566	1.875	3.232	1.272		1.261
4.382	1.875	2.73	2.501		1.261
0.592	2.796	1.303	2.034		3.076
2.109	0.922	1.025	2.404		0.795
3.352	1.441	1.032	1.172		1.733
3.404	2.614	1.178	2.014		1.629
0.752	4.04	1.473	1.81		2.39
3.132	1.303	1.324	1.012		1.064
3.463	1.522	2.685	2.292		1.702
1.101	2.196	1.904	2.495		1.005
2.841	0.899	2.184	1.012		3.106
5.101	2.722	1.477	1.857		1.374
5.224	1.662	2.187	1.398		1.223
3.841	1.184	2.03	2.904		1.482
4.536	1.324	1.126	2.508		1.076
0.899	1.522	3.68	3.051		1.012
0.743	2.82	1.206	1.977		1.189
0.95	2.03	1.25	2.037		1.956
3.718	2.236	2.432	0.992		0.936
3.731	2.134	1.629	1.89		1.298
3.555	2.508	1.334	1.544		1.544
3.85	1.757	0.853	1.98		1.718
3.25	1.813	1.292	1.45		1.412
2.58	2.227	0.761	1.477		1.172
0.625	3.038	1.403	2.914		1.426
4.416	1.518	1.019	1.787		2.257
2.693	1.095	1.083	2.05		1.324
3.073	1.441	5.276	0.845		1.682
3.36	1.787	2.86	1.261		2.153
2.652	1.107	1.057	2.538		3.774
0.603	0.957	1.239	1.757		1.126
1.487	1.843	1.303	2.134		0.876
4.368	1.779	2.402	0.853		0.837
4.114	1.101	1.794	1.339		1.25
1.398	0.677	2.449	3.029		2.093
1.272	0.696	0.804	0.813		1.363
1.369	1.339	1.266	1.195		1.005
1.334	0.706	3.194	1.25		1.119
0.837	1.064	2.418	1.455		2.086
3.563	2.611	3.217	1.925		0.95
4.391	1.131	2.206	0.686		1.608
4.499	2.73	1.96	0.853		1.114
4.117	2.857	2.578	0.795		0.95
3.749	1.408	2.438	0.581		0.876
0.943	2.196	3.273	1.303		0.715
0.884	2.418	1.929	1.239		1.574
2.353	2.749	1.694	0.837		1.911
0.804	1.076	1.817	2.269		1.07
3.121	1.875	1.682	1.886		1.583
4.425	1.095	1.288	1.393		2.508
1.328	1.5	1.491	1.012		1.757
0.813	0.752	1.292	0.829		0.869
4.065	1.678	1.678	1.131		1.369
3.269	0.964	1.272	0.853		1.359
2.923	1.617	1.25	0.891		1.363
3.104	1.107	2.221	1.045		1.206
5.306	2.26	2	1.051		1.445
4.529	1.019	1.144	1.089		0.914
3.85	1.107	1.839	1.137		1.821
4.505	1.431	1.359	1.956		1.617
3.4	0.52	1.292	0.884		1.045
4.561	1.915	3.449	3.196		1.745
1.324	1.155	1.953	1.189		2.099
1.223	0.686	1.592	0.795		1.25
3.506	2.19	1.857	1.608		1.872
2.939	1.566	1.126	1.69		1.212
2.944	2.752	1.963	4.195		1.167
5.11	1.566	0.686	1.083		1.5
4.825	2.46	1.604	1.393		0.884
2.418	1.318	0.971	2.66		3.151
3.051	1.527	2.495	2.832		2.278
4.203	0.734	2.624	2.717		1.403
5.505	1.095	1.638	2.58		1.798
1.318	0.985	3.123	2.73		0.787
3.523	1.101	1.879	2.286		1.702
1.832	0.928	2.914	1.45		1.032
3.678	2.218	2.388	1.005		1.266
4.697	2.31	2.443	0.957		1.328
2.672	1.441	1.083	1.468		0.804
4.635	1.491	2.348	2.319		1.482
4.091	0.77	1.718	2.175		0.752
3.967	0.845	1.464	2.04		1.702
4.043	1.929	1.025	3.177		2.004
3.938	2.089	1.994	1.71		1.646
3.74	1.051	2.911	1.579		1.821
3.778	2.251	1.303	1.245		2.407
3.76	2.503	2.865	1.496		1.828
3.502	1.369	2.23	1.854		1.369
3.206	3.585	3.156	2.634		1.032
0.876	2.551	3.519	3.25		1.71
0.998	0.971	2.184	1.783		1.783
4.747	0.992	0.804	2.08		2.077
0.614	1.729	1.359	2.054		1.553
5.774	2.172	1.025	1.608		0.853
2.233	1.857	2.336	1.426		2.465
1.195	4.176	2.298	1.328		0.985
4.219	1.431	1.038	1.562		1.522
2.759	1.987	2.506	4.423		1.272
3.126	1.25	2.106	0.922		1.119
1.184	1.212	1.217	2.598		1.67
4.013	1.662	1.642	3.344		1.189
6.672	1.455	4.408	1.953		1.817
4.582	2.964	2.307	2.606		1.107
3.632	1.994	3.16	1.726		1.473
3.855	0.804	1.897	1.131		1.239
0.964	2.752	2.342	1.25		1.897
0.556	2.106	1.051	1.005		0.837
0.998	1.038	1.854	3.029		2.067
1.658	1.303	1.349	0.813		1.206
0.891	0.646	2.543	1.195		0.971
1.057	1.907	2.278	1.25		1.383
3.467	1.98	1.806	1.455		1.223
2.596	1.07	1.798	1.925		2.514
3.324	2.606	3.676	1.764		1.051
4.07	1.408	2.506	1.847		2.292
1.562	1.893	1.223	2.206		1.613
5.225	1.779	2.35	1.131		1.737
4.652	1.531	2.869	0.532		1.531
	1.994	1.482	0.464		1.974
	2.909	1.813	1.369		2.407
	4.102	1.455	1.806		1.666
	0.985	3.788	1.768		0.884
	0.743	1.369	2.215		1.095
		2.047	2.737		1.032
		2.359	2.647		1.925
		1.798	1.318		1.288
		2.476	2.771		1.587
		2.788	2.81		1.459
		0.778	2.682		4.633
		0.761	1.172		1.828
		2.215	1.051		1.994
		0.706	2.637		2.096
		2.131	2.634		1.625
		2.46	2.446		2.59
		3.119	0.614		1.369
		1.089	2.393		2.215
		1.459	1.344		1.398
		1.638	1.288		1.81
		1.9	2.893		0.787
		1.9	2.365		1.445
		2.011	2.865		1.313
		1.019	1.261		1.843
		0.998	1.201		2.109
		2.593	1.726		1.966
		1.155	0.907		2.239
		0.778	0.813		1.518
		0.943	1.768		1.344
		1.089	3.119		2.637
		2.916	2.096		2.23
		1.557	1.266		0.884
		1.757	0.861		1.787
		1.083	1.288		1.984
		2.506	3.326		0.725
		2.251	1.144		2.559
		1.282	4.873		3.267
		3.209	2.26		2.024
		2.057	1.417		2.275
		1.583	1.303		1.374
		2.601	2.609		1.378
		1.184	2.667		1.753
		2.227	2.345		1.172
		2.011	2.843		1.583
		2.063	3.2		0.964
		1.038	2.212		1.344
		1.918	2.159		1.772
		1.89	1.596		0.957
		2	1.07		1.531
		1.642	1.522		1.473
		1.057	1.522		1.277
		3.488	2.15		2.034
		0.743	1.629		2.06
		2.342	1.298		1.749
		2.348	1.464		2.783
		2.446	1.266		2.007
			2.284		0.861
			3.867		2.611
			0.837		0.943
					2.388
					2.336
					4.322
					2.209
					2.793
					1.149
					1.459
					1.288
					1.455
					1.779
					2.427
					2.083
					0.936
					1.658
					0.899
					0.998

## Sheet: Axon diameter-graft descriptive
	5-mm PEG G	5-mm NC G	1cm PEG G	1cm NC G	1cm PEG + Tisseel/FK506 G	1cm NC + Tisseel/FK506 G
Number of values	304	350	405	402	157	424
Minimum	0.556	0.402	0.646	0.464	0.506	0.506
Maximum	7.196	4.989	5.276	4.873	5.613	4.672
Range	6.64	4.587	4.63	4.409	5.107	4.166
Mean	2.652	1.717	2.125	1.8	2.281	1.756
Std. Deviation	1.249	0.7818	0.914	0.725	1.071	0.7041
Std. Error of Mean	0.07163	0.04179	0.04542	0.03616	0.0855	0.0342

## Sheet: Axon diameter-graft stats
Table Analyzed	Axon diameter-graft
Data sets analyzed	A-F
ANOVA summary
F	54.49
P value	<0.0001
P value summary	****
Significant diff. among means (P < 0.05)?	Yes
R square	0.118
Brown-Forsythe test
F (DFn, DFd)	39.63 (5, 2036)
P value	<0.0001
P value summary	****
Are SDs significantly different (P < 0.05)?	Yes
Bartlett's test
Bartlett's statistic (corrected)	181.1
P value	<0.0001
P value summary	****
Are SDs significantly different (P < 0.05)?	Yes
ANOVA table	SS	DF	MS	F (DFn, DFd)	P value
Treatment (between columns)	217.2	5	43.44	F (5, 2036) = 54.49	P<0.0001
Residual (within columns)	1623	2036	0.7972
Total	1840	2041
Data summary
Number of treatments (columns)	6
Number of values (total)	2042
Number of families	1
Number of comparisons per family	15
Alpha	0.05
Tukey's multiple comparisons test	Mean Diff.	95.00% CI of diff.	Significant?	Summary	Adjusted P Value
5-mm PEG G vs. 5-mm NC G	0.9352	0.7355 to 1.135	Yes	****	<0.0001	A-B
5-mm PEG G vs. 1cm PEG G	0.5271	0.3338 to 0.7203	Yes	****	<0.0001	A-C
5-mm PEG G vs. 1cm NC G	0.8518	0.6583 to 1.045	Yes	****	<0.0001	A-D
5-mm PEG G vs. 1cm PEG + Tisseel/FK506 G	0.3705	0.1202 to 0.6208	Yes	***	0.0004	A-E
5-mm PEG G vs. 1cm NC + Tisseel/FK506 G	0.8955	0.7041 to 1.087	Yes	****	<0.0001	A-F
5-mm NC G vs. 1cm PEG G	-0.4081	-0.5940 to -0.2222	Yes	****	<0.0001	B-C
5-mm NC G vs. 1cm NC G	-0.08333	-0.2695 to 0.1029	No	ns	0.7979	B-D
5-mm NC G vs. 1cm PEG + Tisseel/FK506 G	-0.5646	-0.8093 to -0.3200	Yes	****	<0.0001	B-E
5-mm NC G vs. 1cm NC + Tisseel/FK506 G	-0.03965	-0.2236 to 0.1443	No	ns	0.99	B-F
1cm PEG G vs. 1cm NC G	0.3248	0.1455 to 0.5041	Yes	****	<0.0001	C-D
1cm PEG G vs. 1cm PEG + Tisseel/FK506 G	-0.1565	-0.3960 to 0.08289	No	ns	0.4243	C-E
1cm PEG G vs. 1cm NC + Tisseel/FK506 G	0.3684	0.1915 to 0.5454	Yes	****	<0.0001	C-F
1cm NC G vs. 1cm PEG + Tisseel/FK506 G	-0.4813	-0.7210 to -0.2416	Yes	****	<0.0001	D-E
1cm NC G vs. 1cm NC + Tisseel/FK506 G	0.04368	-0.1336 to 0.2210	No	ns	0.9816	D-F
1cm PEG + Tisseel/FK506 G vs. 1cm NC + Tisseel/FK506 G	0.525	0.2871 to 0.7629	Yes	****	<0.0001	E-F
Test details	Mean 1	Mean 2	Mean Diff.	SE of diff.	n1	n2	q	DF
5-mm PEG G vs. 5-mm NC G	2.652	1.717	0.9352	0.07	304	350	18.89	2036
5-mm PEG G vs. 1cm PEG G	2.652	2.125	0.5271	0.06775	304	405	11	2036
5-mm PEG G vs. 1cm NC G	2.652	1.8	0.8518	0.06786	304	402	17.75	2036
5-mm PEG G vs. 1cm PEG + Tisseel/FK506 G	2.652	2.281	0.3705	0.08775	304	157	5.972	2036
5-mm PEG G vs. 1cm NC + Tisseel/FK506 G	2.652	1.756	0.8955	0.0671	304	424	18.87	2036
5-mm NC G vs. 1cm PEG G	1.717	2.125	-0.4081	0.06516	350	405	8.857	2036
5-mm NC G vs. 1cm NC G	1.717	1.8	-0.08333	0.06527	350	402	1.806	2036
5-mm NC G vs. 1cm PEG + Tisseel/FK506 G	1.717	2.281	-0.5646	0.08576	350	157	9.311	2036
5-mm NC G vs. 1cm NC + Tisseel/FK506 G	1.717	1.756	-0.03965	0.06448	350	424	0.8697	2036
1cm PEG G vs. 1cm NC G	2.125	1.8	0.3248	0.06286	405	402	7.306	2036
1cm PEG G vs. 1cm PEG + Tisseel/FK506 G	2.125	2.281	-0.1565	0.08394	405	157	2.637	2036
1cm PEG G vs. 1cm NC + Tisseel/FK506 G	2.125	1.756	0.3684	0.06204	405	424	8.399	2036
1cm NC G vs. 1cm PEG + Tisseel/FK506 G	1.8	2.281	-0.4813	0.08403	402	157	8.1	2036
1cm NC G vs. 1cm NC + Tisseel/FK506 G	1.8	1.756	0.04368	0.06215	402	424	0.9939	2036
1cm PEG + Tisseel/FK506 G vs. 1cm NC + Tisseel/FK506 G	2.281	1.756	0.525	0.08341	157	424	8.901	2036

## Sheet: Axon diameter-distal
0.5cm PEG D	0.5cm NC D	1cm PEG D	1cm NC D	1cm PEG + Tisseel/FK506 D	1cm NC + Tisseel/FK506 D
3.257	1.509	3.049	0.638	1.505	1.328
1.131	0.696	0.614	1.979	1.984	0.734
2.632	0.686	0.869	0.924	0.532	3.424
1.308	0.861	1.745	1.975	1.882	1.726
3.04	1.694	1.441	1.802	2.603	2.353
1.184	1.857	0.943	3.189	2.292	1.318
2.418	2.037	1.431	1.413	2.632	1.843
2.037	1.522	1.847	2.44	0.922	1.393
4.608	0.761	1.155	1.901	2.583	1.682
2.379	2.382	2.508	2.145	2.667	2.021
2.162	2.876	2.263	1.859	2.301	1.025
0.978	1.791	1.722	1.088	0.985	0.479
3.34	1.918	2.798	1.459	1.939	1.468
3.1	0.992	1.354	1.351	2.04	2.083
1.349	1.97	1.255	1.669	1.768	0.52
1.974	2.41	1.426	1.347	2.757	1.509
2.236	1.354	2.396	1.761	2.14	2.598
2.824	2.695	1.282	1.271	1.702	3.162
1.277	0.985	1.076	1.224	2.583	1.5
2.118	1.824	2.339	2.553	4.066	1.531
2.538	1.879	0.985	1.191	2.667	1.383
3.492	2.707	1.942	0.659	1.633	2.776
0.922	0.936	1.412	1.637	2.196	1.308
1.184	1.038	2.218	2.717	2.169	0.899
3.453	1.45	1.5	0.999	2.725	1.161
1.698	1.25	0.964	2.749	0.869	2.206
2.567	0.957	1.292	1.297	1.583	3.567
1.064	0.706	1.617	2.154	3.733	1.114
3.104	0.635	2.86	1.141	2.086	1.223
3.238	0.876	0.998	1.894	1.813	1.083
2.465	1.383	1.787	1.696	2.824	1.107
2.07	2.578	0.985	1.026	1.71	2.606
1.184	1.843	2.508	2.636	0.964	2.944
1.682	0.928	1.334	0.752	1.477	1.206
2.645	1.99	2.024	0.803	1.064	1.189
2.115	2.59	1.383	1.186	1.038	1.718
1.383	0.943	2.083	1.099	2.747	1.678
1.119	1.298	1.806	1.218	1.956	1.119
1.206	0.845	1.772	1.742	0.95	1.854
1.764	1.832	2.093	1.754	1.482	2.948
2.869	1.464	0.646	1.454	3.045	1.682
1.064	0.845	0.971	1.111	2.946	1.753
1.764	2.175	0.95	1.436	0.614	2.798
1.288	0.861	1.6	1.625	2.125	1.266
1.137	1.383	0.998	1.129	1.702	1.282
1.374	1.787	3.715	1.503	1.217	1.57
1.455	1.621	0.998	0.973	2.345	0.964
1.617	1.057	1.228	1.649	2.805	1.737
1.032	1.012	2.492	2.815	3.132	1.949
1.144	1.318	2.688	1.366	2.086	1.531
2.037	1.101	2.037	1.135	3.366	2.156
1.714	1.417	3.219	1.026	0.876	1.864
2.215	2.771	3.79	1.317	0.795	2.345
0.804	1.925	2.829	1.542	1.178	1.702
1.445	1.417	0.813	1.75	0.532	2.115
1.038	0.95	0.936	1.394	1.076	0.998
2.063	1.5	1.847	1.081	1.217	2.657
1.872	1.518	3.073	2.06	5.287	2.629
0.876	1.038	1.025	1.975	2.7	1.549
1.025	1.07	1.308	1.312	2.971	2.137
1.9	1.388	1.057	2.298	1.974	2.745
1.544	1.496	1.149	1.408	3.354	1.217
2.373	1.383	1.426	1.141	2.41	3.082
1.638	2.614	1.255	2.205	3.058	2.829
0.964	1.824	1.057	1.761	3.054	1.025
1.334	1.045	2.319	1.422	3.292	3.302
2.883	0.998	1.911	1.191	2.304	1.953
1.212	1.557	1.638	0.842	1.378	1.374
2.606	2.843	1.045	1.584	1.994	1.095
2.7	1.608	2.404	1.928	3.192	0.891
1.195	2.457	0.821	1.317	0.787	2.212
1.733	1.682	3.202	1.982	1.119	2.044
1.167	1.596	1.886	1.454	2.373	1.98
0.928	2.393	1.119	1.044	0.837	1.051
1.359	3.969	4.845	1.508	2.897	2.556
1.045	0.876	1.65	1.704	1.843	1.234
0.936	2.693	1.97	1.019	1.076	1.65
2.181	1.354	2.353	1.866	1.161	2.169
1.076	1.032	3.306	2.178	4.229	2.099
1.654	1.868	1.468	1.779	2.629	1.324
1.051	1.604	1.821	1.883	1.095	1.161
1.051	1.308	1.791	0.873	2.083	1.875
1.324	1.313	0.978	1.332	1.114	1.854
2.829	0.914	2.46	1.499	2.017	2.316
2.511	1.604	3.829	1.629	1.875	1.918
1.426	2.275	2.251	1.555	4.317	2.093
1.828	0.978	1.642	1.141	2.438	0.506
1.733	0.821	1.308	1.158	1.277	1.953
1.81	2.698	0.787	2.352	1.583	2.125
1.277	2.385	1.678	1.332	1.339	1.749
1.621	1.032	1.436	0.752	2.798	2.313
1.107	2.685	0.761	0.648	1.195	2.836
1.574	2.093	3.234	0.697	1.005	1.868
3.267	1.45	0.884	1.099	1.57	1.625
1.245	0.706	1.592	1.661	1.266	1.473
1.119	2.551	1.57	0.966	1.617	1.686
1.119	2.089	1.574	0.865	4.055	1.369
1.144	2.125	2.593	0.903	1.854	1.596
1.417	2.907	1.349	1.376	2.096	1.408
2.014	1.929	1.566	0.993	1.764	1.328
0.998	1.184	3.19	1.218	2.054	2.71
1.753	1.095	3.4	1.525	2.862	1.349
2.054	0.667	1.868	1.459	2.281	0.998
2.089	1.966	3.051	2.469	0.761	1.005
1.119	1.388	1.753	1.563	1.477	1.217
1.557	1.625	1.038	1.169	1.929	1.064
1.363	1.468	1.089	1.019	2.316	2.106
2.254	1.178	3.244	1.715	2.769	2.559
1.496	1.417	1.408	1.081	2.627	2.432
1.702	0.884	1.45	1.307	3.567	2.798
1.206	1.369	0.821	1.653	0.992	2.962
1.562	1.374	2.64	1.546	3.277	2.336
0.936	1.045	2.495	1.012	1.378	1.839
1.189	1.408	1.806	1.25	2.932	1.783
2.153	2.583	0.992	0.769	3.145	1.313
2.857	1.195	1.155	1.297	3.48	0.813
0.795	2.451	1.101	0.818	0.899	3.164
1.745	1.553	2.178	1.765	1.328	2.115
1.686	1.764	1.562	1.224	1.149	1.698
3.336	1.308	1.71	0.945	1.779	1.426
1.638	1.201	1.101	1.342	2.429	1.753
1.328	1.854	0.778	1.568	2.047	1.813
1.012	1.339	1.114	2.082	1.646	1.678
1.005	2.153	1.698	1.735	0.95	2.242
1.642	1.114	2.254	1.012	0.936	2.245
1.76	0.625	1.064	0.888	1.025	3.314
1.997	2.948	1.753	1.463	3.153	1.149
0.725	2.14	1.426	1.069	1.308	1.787
2.441	2.416	2.876	1.366	1.144	1.89
1.149	1.369	2.839	1.605	2.284	1.334
0.869	2.418	2.345	1.394	0.715	3.012
3.164	1.408	2.212	0.924	1.768	3.376
1.729	1.98	1.266	1.787	2.975	1.369
0.592	3.213	3.24	1.117	3.486	1.184
1.698	1.918	2.652	1.307	2.883	1.946
1.288	1.261	3.502	1.949	2.07	1.318
0.998	1.977	2.462	0.91	2.927	1.126
1.956	1.977	2.427	1.576	2.503	1.678
2.093	1.925	1.864	1.521	1.101	1.682
1.544	1.45	0.891	1.141	4.233	1.57
1.206	1.629	1.85	1.186	2.798	1.369
1.674	1.032	1.339	1.191	2.66	2.732
1.76	2.432	1.324	2.163	2.839	1.178
1.359	1.107	3.836	1.516	2.798	2.446
3.966	1.334	1.718	1.761	3.246	1.741
1.114	1.064	2.212	1.746	3.263	2.254
0.734	1.149	0.971	2.157	4.264	1.904
1.987	2.747	0.479	0.818	1.178	1.99
1.184	2.254	0.869	1.169	2.034	2.925
1.915	3.831	2.535	1.347	1.051	1.768
1.953	1.99	1.67	0.648	4.23	2.672
1.374	1.038	1.81	1.855	2.187	1.783
1.824	2.086	1.487	1.87	1.984	2.33
1.893	1.977	2.808	1.852	2.172	2.857
2.284	1.682	1.228	2.264	0.845	1.828
2.233	2.632	2.263	1.235	1.977	1.308
1.868	0.853	2.695	1.477	1.544	1.334
1.137	1.828	1.67	1.327	3.938	1.592
1.431	1.292	2.793	2.258	1.334	3.19
1.184	1.956	2.224	1.521	1.553	1.491
1.768	1.915	1.949	1.235	1.491	2.629
1.678	3.328	1.596	1.742	2.017	2.178
0.978	1.149	2.373	1.617	1.051	2.413
2.522	1.45	2.454	0.973	2.914	2.614
2.462	2.657	1.261	1.261	0.77	2.451
1.288	2.632	2.024	1.576	1.608	1.977
1.195	1.131		1.794	2.7	2.624
2.404	1.212		1.297	2.585	1.212
1.431	0.884		1.499	3.158	1.378
1.149	1.828		1.347	2.812
1.288	1.25		1.441	1.824
1.012	1.089		2.287	1.07
1.509	1.505			2.102
0.861	1.722			2.172
0.696	1.629			2.286
0.667	2.449			1.984
1.939	1.126			2.498
1.393	2.021			0.964
1.393	0.964			1.718
2.336	1.369			1.239
2.33	1.064			1.261
	1.344			1.828
				1.412
				2.193
				1.477
				2.325
				2.695
				0.853
				1.012
				1.753
				2.295
				1.318
				2.446
				2.551
				0.922
				2.429
				2.362
				1.776
				1.749
				1.441
4.789	2.959	2.791	1.201	2.619	1.144
2.449	1.388	1.733	1.149	1.918	2.131
2.215	1.07	1.388	1.126	2.23	1.089
1.07	1.587	1.745	1.741	1.403	1.272
3.94	0.795	2.027	1.349	1.984	2.014
4.225	0.804	3.014	1.737	1.562	1.178
2.934	1.832	1.288	1.107	4.766	1.324
2.449	1.206	0.95	1.101	2.796	1.745
1.925	2.732	1.349	1.398	1.441	1.344
0.943	1.137	1.149	1.579	2.333	3.005
2.575	0.992	3.304	1.749	0.936	1.491
2.122	1.272	1.587	2.096	2.077	2.109
2.876	2.742	2.275	1.549	0.992	1.662
4.015	2.546	0.795	2.71	1.562	1.277
1.694	2.153	1.625	1.531	0.725	1.089
2.503	1.722	2.994	1.638	1.794	0.778
4.422	1.178	1.421	3.479	1.642	1.5
1.922	1.764	1.949	1.686	1.946	1.522
2.112	1.566	1.07	1.473	1.487	1.431
1.953	1.946	1.604	0.821	1.25	1.178
2.147	1.861	0.907	1.223	0.743	1.051
1.893	1.308	3.132	1.089		1.549
4.088	0.845	1.562	2.089		1.5
1.005	1.904	1.787	1.714		1.388
1.239	0.77	3.498	1.65		1.745
2.779	1.897	0.978	1.702		2.224
3.108	1.261	1.473	1.408		2.099
2.551	1.821	0.985	1.798		1.436
4.532	1.144	1.579	1.843		1.025
1.757	1.562	1.344	0.957		1.922
2.286	1.99	1.266	2.382		1.445
4.758	1.149	1.119	1.922		1.369
3.198	1.189	1.722	1.682		1.412
2.416	2.301	1.587	1.477		1.277
4.179	1.557	2.278	1.633		1.574
0.625	1.69	1.915	1.178		1.694
4.403	1.318	3.181	1.005		1.318
2.677	0.845	2.471	1.137		1.217
3.871	2.295	1.155	0.752		2.236
1.617	1.505	1.824	2.102		1.682
1.032	1.095	1.155	1.195		1.178
1.095	2.254	0.936	0.992		3.234
0.837	2.044	3.32	0.971		2.086
1.562	0.795	2.451	1.666		1.328
2.506	1.436	2.128	1.847		2.109
3.177	0.957	2.522	1.487		1.9
1.553	1.076	1.025	1.658		1.97
1.119	1.753	1.817	1.817		1.201
1.282	1.897	1.114	0.837		0.829
1.344	1.412	1.85	2.307		1.654
1.45	2.017	2.451	2.047		1.718
1.167	1.798	1.057	2.021		1.544
1.255	2.295	1.621	0.978		1.195
1.025	1.328	1.076	1.596		0.978
0.891	1.201	0.922	1.019		1.206
4.164	1.587	1.349	1.953		1.445
1.553	1.277	1.25	1.083		1.359
3.364	1.064	1.757	1.245		2
1.654	1.98	1.266	1.313		2.07
3.202	1.155	1.393	2.368		1.282
3.801	1.328	2.619	1.596		1.787
2.227	1.57	3.227	1.802		1.318
2.067	0.907	2.248	2.424		0.957
2.215	1.038	1.195	1.574		0.884
2.03	1.678	1.776	1.621		3.054
2.953	2.441	2.109	2.812		1.714
1.638	2.886	1.298	2.754		1.482
1.217	0.837	1.817	1.359		1.714
2.498	1.5	1.441	3.621		0.706
4.445	1.496	1.821	1.757		1.344
1.426	1.261	3.751	1.421		1.261
1.71	3.678	2.266	1.277		1.562
2.254	3.424	3.972	1.629		1.07
3.108	1.076	1.328	1.195		1.403
1.96	2.682	1.932	1.403		1.633
1.574	3.716	2.172	1.477		1.477
3.153	2.165	0.752	1.354		2.893
1.907	1.832	2.432	1.753		1.288
3.368	2.382	1.907	1.722		1.953
1.522	1.553	2.112	2.011		0.936
2.752	3.016	2.169	1.65		2.707
3.084	1.76	0.914	1.487		1.349
2.53	1.505	1.25	1.282		1.974
2.727	1.359	2.156	2.609		2.227
3.862	1.266	2.35	1.421		1.172
5.217	1.839	1.114	1.107		2.227
2.492	1.032	2.054	2.106		1.722
2.239	2.212	0.706	1.161		2.06
2.53	1.783	0.752	1.482		2.327
1.779	1.482	1.562	1.737		1.426
1.787	3.277	2.886	1.857		1.412
5.299	1.698	1.482	1.76		1.646
1.223	1.064	2.067	0.853		1.455
3.145	1.71	1.776	2.06		2.159
1.764	2.063	2.435	1.217		1.051
1.064	1.496	1.308	2.345		1.733
4.974	2.907	1.412	1.544		1.083
3.883	2.484	0.804	1.518		1.426
1.893	2.131	3.559	1.832		1.625
1.234	1.67	1.694	1.393		1.374
4.7	1.426	1.71	0.837		1.369
1.363	1.694	1.678	1.119		1.374
3.859	1.646	3.376	2.118		1.178
1.119	1.726	1.195	2.137		1.378
5.165	2.95	1.98	1.308		1.662
3.829	3.058	1.487	1.374		1.674
2.72	0.914	1.025	2.165		1.228
2.484	0.957	1.745	1.426		2.527
2.996	0.998	2.501	2.921		1.101
2.712	1.749	1.292	1.155		1.57
3.209	1.378	1.308	2.313		1.847
3.374	1.272	0.853	1.172		2.128
1.574	1.417	3.457	1.266		1.596
3	1.012	1.261	1.806		1.436
1.893	1.505	2.236	2.122		1.562
2.517	0.752	2.325	1.201		2.634
1.638	1.012	3.459	1.791		1.137
3.506	1.907	1.388	1.638		1.562
0.971	1.393	1.477	1.057		1.733
2.047	2.86	2.31	1.137		1.051
3.328	2.874	1.76	2.083		1.596
3.876	1.445	2.396	2.112		1.71
3.994	1.217	0.971	1.779		1.638
1.932	1.239	1.313	1.557		2.707
3.104	1.201	2.707	1.313		1.646
4.405	2.266	1.095	0.957		1.388
2.203	0.971	2.304	1.698		2.522
1.579	1.172	3.531	1.757		1.07
1.579	2.525	0.943	1.292		1.966
1.144	1.455	2.7	1.012		1.678
2.468	1.412	1.313	1.496		1.949
1.984	1.473	1.195	1.468		2.682
0.907	1.137	0.837	1.843		1.633
1.012	1.794	1.101	1.608		3.227
1.272	0.876	1.686	1.821		1.654
1.228	1.455	2.759	1.798		2.153
1.324	1.019	1.178	1.678		0.922
0.928	1.642	0.657	2.251		1.753
1.239	1.468	3.508	1.531		1.318
1.604	1.57	1.678	1.064		1.625
1.592	1.854	3.455	0.743		1.403
0.943	1.482	2.73	0.821		1.54
3.016	1.682	2.004	2.227		1.012
3.991	0.813	0.891	1.857		0.884
1.388	0.861	1.706	1.359		1.604
1.359	2.027	1.412	2.017		2.304
1.794	1.604	1.613	0.837		1.802
3.502	1.802	2.37	1.907		2.218
1.617	1.161	2.304	1.378		1.886
2.342	3.767	1.482	1.817		3.384
2.519	2.017	1.956	2.754		1.702
2.044	2.546	2.606	1.882		1.654
3.108	1.904	3.123	1.949		2.242
1.604	2.102	1.089	3.158		1.745
2.215	1.925	4.26	1.272		1.083
1.706	1.298	4.009	1.939		1.698
3.362	2.004	3.06	1.629		1.288
3.298	2.994	3.007	1.359		1.583
1.328	1.54	2.441	1.149		1.25
3.745	1.064	2.629	1.496		2.385
2.054	1.149	1.932	2.46		1.67
2.46	1.201		1.949		1.189
0.869	1.729		1.144		2.438
2.093	1.277		1.994		1.019
4.517	2.862		0.957		1.298
5.01			1.531		1.642
2.548			0.837		1.583
2.982			0.419		1.678
3.036			0.837
2.203			1.531
3.113			1.025
1.638			1.308
0.957			1.131
1.592			1.487
4.229			1.625
2.203			1.613
5.177			1.574
3.192			1.722
1.918			2.004
4.279			1.144
2.465			1.436
1.729			1.464
2.916			1.369
1.753			2.307
2.973			1.07
1.779			1.633
1.298			1.339
4.182			1.057
1.81			1.587
1.813			2.034
1.776			1.953
1.6			1.477
1.137			2.855
			2.81
			1.178
			1.344
			0.992
			1.779
			1.617
			1.012
			2.236
			1.824
			1.354
			1.421
			2.702
			1.239
			1.057
			1.308
			1.749
			1.54
			2.59
			0.77
			2.08
			1.718
			1.527
			2.519
			1.07
			2.165

## Sheet: Axon diameter-distal descrptive
	0.5cm PEG D	0.5cm NC D	1cm PEG D	1cm NC D	1cm PEG + Tisseel/FK506 D	1cm NC + Tisseel/FK506 D
Number of values	374	347	327	390	221	337
Minimum	0.592	0.625	0.479	0.419	0.532	0.479
Maximum	5.299	3.969	4.845	3.621	5.287	3.567
Range	4.707	3.344	4.366	3.202	4.755	3.088
Mean	2.095	1.662	1.863	1.554	2.039	1.744
Std. Deviation	1.013	0.6519	0.8034	0.5053	0.8958	0.6004
Std. Error of Mean	0.05239	0.035	0.04443	0.02559	0.06026	0.03271

## Sheet: Axon diameter-distal stats
Table Analyzed	Axon diameter-distal
Data sets analyzed	A-F
ANOVA summary
F	27.13
P value	<0.0001
P value summary	****
Significant diff. among means (P < 0.05)?	Yes
R square	0.0638
Brown-Forsythe test
F (DFn, DFd)	32.44 (5, 1990)
P value	<0.0001
P value summary	****
Are SDs significantly different (P < 0.05)?	Yes
Bartlett's test
Bartlett's statistic (corrected)	237.8
P value	<0.0001
P value summary	****
Are SDs significantly different (P < 0.05)?	Yes
ANOVA table	SS	DF	MS	F (DFn, DFd)	P value
Treatment (between columns)	77.51	5	15.5	F (5, 1990) = 27.13	P<0.0001
Residual (within columns)	1137	1990	0.5715
Total	1215	1995
Data summary
Number of treatments (columns)	6
Number of values (total)	1996
Number of families	1
Number of comparisons per family	15
Alpha	0.05
Tukey's multiple comparisons test	Mean Diff.	95.00% CI of diff.	Significant?	Summary	Adjusted P Value
0.5cm PEG D vs. 0.5cm NC D	0.4324	0.2717 to 0.5932	Yes	****	<0.0001	A-B
0.5cm PEG D vs. 1cm PEG D	0.2322	0.06892 to 0.3955	Yes	***	0.0007	A-C
0.5cm PEG D vs. 1cm NC D	0.5412	0.3851 to 0.6973	Yes	****	<0.0001	A-D
0.5cm PEG D vs. 1cm PEG + Tisseel/FK506 D	0.05561	-0.1274 to 0.2386	No	ns	0.9543	A-E
0.5cm PEG D vs. 1cm NC + Tisseel/FK506 D	0.3506	0.1887 to 0.5126	Yes	****	<0.0001	A-F
0.5cm NC D vs. 1cm PEG D	-0.2002	-0.3664 to -0.03404	Yes	**	0.0079	B-C
0.5cm NC D vs. 1cm NC D	0.1088	-0.05035 to 0.2679	No	ns	0.3719	B-D
0.5cm NC D vs. 1cm PEG + Tisseel/FK506 D	-0.3768	-0.5624 to -0.1912	Yes	****	<0.0001	B-E
0.5cm NC D vs. 1cm NC + Tisseel/FK506 D	-0.08179	-0.2467 to 0.08314	No	ns	0.7182	B-F
1cm PEG D vs. 1cm NC D	0.309	0.1473 to 0.4707	Yes	****	<0.0001	C-D
1cm PEG D vs. 1cm PEG + Tisseel/FK506 D	-0.1766	-0.3644 to 0.01121	No	ns	0.0792	C-E
1cm PEG D vs. 1cm NC + Tisseel/FK506 D	0.1184	-0.04895 to 0.2858	No	ns	0.3321	C-F
1cm NC D vs. 1cm PEG + Tisseel/FK506 D	-0.4856	-0.6672 to -0.3040	Yes	****	<0.0001	D-E
1cm NC D vs. 1cm NC + Tisseel/FK506 D	-0.1906	-0.3510 to -0.03020	Yes	**	0.0093	D-F
1cm PEG + Tisseel/FK506 D vs. 1cm NC + Tisseel/FK506 D	0.295	0.1084 to 0.4817	Yes	***	0.0001	E-F
Test details	Mean 1	Mean 2	Mean Diff.	SE of diff.	n1	n2	q	DF
0.5cm PEG D vs. 0.5cm NC D	2.095	1.662	0.4324	0.05635	374	347	10.85	1990
0.5cm PEG D vs. 1cm PEG D	2.095	1.863	0.2322	0.05724	374	327	5.737	1990
0.5cm PEG D vs. 1cm NC D	2.095	1.554	0.5412	0.05471	374	390	13.99	1990
0.5cm PEG D vs. 1cm PEG + Tisseel/FK506 D	2.095	2.039	0.05561	0.06414	374	221	1.226	1990
0.5cm PEG D vs. 1cm NC + Tisseel/FK506 D	2.095	1.744	0.3506	0.05678	374	337	8.733	1990
0.5cm NC D vs. 1cm PEG D	1.662	1.863	-0.2002	0.05827	347	327	4.86	1990
0.5cm NC D vs. 1cm NC D	1.662	1.554	0.1088	0.05579	347	390	2.758	1990
0.5cm NC D vs. 1cm PEG + Tisseel/FK506 D	1.662	2.039	-0.3768	0.06506	347	221	8.191	1990
0.5cm NC D vs. 1cm NC + Tisseel/FK506 D	1.662	1.744	-0.08179	0.05782	347	337	2.001	1990
1cm PEG D vs. 1cm NC D	1.863	1.554	0.309	0.05669	327	390	7.71	1990
1cm PEG D vs. 1cm PEG + Tisseel/FK506 D	1.863	2.039	-0.1766	0.06583	327	221	3.793	1990
1cm PEG D vs. 1cm NC + Tisseel/FK506 D	1.863	1.744	0.1184	0.05868	327	337	2.854	1990
1cm NC D vs. 1cm PEG + Tisseel/FK506 D	1.554	2.039	-0.4856	0.06365	390	221	10.79	1990
1cm NC D vs. 1cm NC + Tisseel/FK506 D	1.554	1.744	-0.1906	0.05623	390	337	4.794	1990
1cm PEG + Tisseel/FK506 D vs. 1cm NC + Tisseel/FK506 D	2.039	1.744	0.295	0.06544	221	337	6.376	1990

## Sheet: G ratio-graft
0.5cm PEG G	0.5cm NC G	1cm PEG G	1cm NC G	1cm PEG + Tisseel/FK506 G	1cm NC + Tisseel/FK506 G
0.672	0.416	0.73	0.627	0.62	0.578
0.615	0.6	0.525	0.732	0.495	0.562
0.558	0.581	0.516	0.665	0.494	0.592
0.637	0.391	0.716	0.672	0.701	0.478
0.657	0.699	0.625	0.713	0.581	0.641
0.598	0.636	0.674	0.652	0.565	0.402
0.633	0.567	0.77	0.68	0.545	0.542
0.649	0.618	0.52	0.695	0.652	0.421
0.612	0.475	0.617	0.652	0.598	0.494
0.584	0.368	0.669	0.726	0.712	0.588
0.484	0.582	0.578	0.645	0.615	0.664
0.723	0.5	0.586	0.664	0.66	0.486
0.579	0.594	0.563	0.65	0.67	0.646
0.525	0.618	0.543	0.581	0.461	0.592
0.636	0.497	0.571	0.53	0.757	0.535
0.65	0.49	0.674	0.6	0.409	0.613
0.636	0.441	0.577	0.511	0.516	0.485
0.589	0.645	0.619	0.714	0.642	0.581
0.666	0.679	0.61	0.696	0.725	0.618
0.684	0.475	0.595	0.667	0.613	0.518
0.683	0.784	0.554	0.747	0.637	0.584
0.541	0.559	0.464	0.684	0.675	0.386
0.479	0.604	0.517	0.656	0.62	0.568
0.719	0.621	0.574	0.697	0.694	0.632
0.641	0.561	0.443	0.613	0.674	0.631
0.603	0.537	0.515	0.7	0.594	0.558
0.566	0.41	0.784	0.61	0.667	0.656
0.641	0.748	0.537	0.624	0.566	0.725
0.619	0.595	0.615	0.745	0.454	0.616
0.598	0.488	0.522	0.754	0.521	0.579
0.574	0.495	0.347	0.632	0.631	0.458
0.532	0.518	0.525	0.683	0.644	0.612
0.609	0.548	0.642	0.611	0.672	0.536
0.699	0.513	0.587	0.579	0.645	0.677
0.651	0.642	0.454	0.688	0.482	0.657
0.683	0.557	0.497	0.739	0.702	0.592
0.729	0.611	0.505	0.658	0.636	0.678
0.555	0.595	0.636	0.72	0.687	0.502
0.658	0.557	0.603	0.646	0.705	0.693
0.632	0.731	0.521	0.8	0.597	0.728
0.466	0.659	0.616	0.672	0.68	0.647
0.518	0.605	0.757	0.728	0.637	0.506
0.587	0.582	0.583	0.656	0.604	0.5
0.539	0.49	0.57	0.625	0.381	0.66
0.703	0.526	0.711	0.656	0.489	0.519
0.611	0.54	0.632	0.69	0.598	0.574
0.515	0.474	0.662	0.682	0.575	0.577
0.682	0.57	0.645	0.637	0.65	0.544
0.438	0.676	0.496	0.628	0.427	0.685
0.598	0.763	0.59	0.696	0.634	0.592
0.512	0.538	0.463	0.71	0.579	0.612
0.617	0.685	0.647	0.669	0.634	0.67
0.562	0.474	0.642	0.67	0.639	0.609
0.668	0.595	0.503	0.68	0.611	0.569
0.696	0.607	0.619	0.425	0.504	0.628
0.658	0.596	0.658	0.546	0.577	0.573
0.653	0.499	0.664	0.765	0.704	0.692
0.632	0.612	0.569	0.605	0.64	0.559
0.489	0.533	0.626	0.46	0.448	0.635
0.603	0.476	0.678	0.487	0.407	0.501
0.68	0.586	0.565	0.532	0.574	0.733
0.596	0.568	0.684	0.743	0.302	0.715
0.459	0.58	0.632	0.626	0.617	0.752
0.625	0.366	0.595	0.572	0.65	0.666
0.693	0.521	0.664	0.533	0.635	0.573
0.596	0.719	0.52	0.563	0.553	0.591
0.427	0.697	0.62	0.692	0.54	0.565
0.644	0.577	0.516	0.704	0.641	0.548
0.674	0.631	0.46	0.682	0.608	0.626
0.488	0.44	0.666	0.62	0.401	0.57
0.567	0.435	0.5	0.723	0.533	0.547
0.673	0.764	0.706	0.593	0.479	0.599
0.589	0.47	0.667	0.61	0.642	0.593
0.569	0.483	0.471	0.69	0.637	0.699
0.491	0.586	0.685	0.556	0.571	0.623
0.552	0.725	0.687	0.634	0.639	0.639
0.536	0.554	0.561	0.712	0.484	0.636
0.593	0.673	0.523	0.698	0.341	0.71
0.589	0.577	0.41	0.572	0.516	0.722
0.596	0.708	0.555	0.754	0.343	0.672
0.625	0.568	0.66	0.743	0.7	0.557
0.699	0.521	0.639	0.584	0.405	0.597
0.53	0.4	0.716	0.679	0.435	0.834
0.475	0.517	0.435	0.77	0.366	0.795
0.702	0.583	0.68	0.588	0.46	0.623
0.574	0.551	0.453	0.738	0.445	0.76
0.696	0.54	0.572	0.523	0.655	0.586
0.616	0.573	0.605	0.702	0.58	0.555
0.526	0.537	0.64	0.605	0.698	0.669
0.595	0.583	0.567	0.711	0.597	0.716
0.715	0.452	0.614	0.713	0.632	0.718
0.628	0.551	0.704	0.638	0.591	0.685
0.64	0.53	0.463	0.747	0.511	0.634
0.487	0.554	0.704	0.64	0.644	0.738
0.524	0.546	0.703	0.676	0.533	0.597
0.646	0.636	0.713	0.477	0.567	0.694
0.638	0.583	0.782	0.699	0.559	0.701
0.562	0.649	0.582	0.65	0.421	0.717
0.691	0.538	0.634	0.707	0.625	0.758
0.567	0.562	0.668	0.738	0.589	0.748
0.549	0.548	0.576	0.523	0.418	0.725
0.72	0.639	0.626	0.671	0.555	0.662
0.632	0.558	0.586	0.723	0.485	0.763
0.58	0.581	0.64	0.594	0.521	0.694
0.549	0.459	0.557	0.655	0.568	0.633
0.641	0.634	0.349	0.599	0.627	0.639
0.622	0.678	0.652	0.684	0.442	0.587
0.573	0.673	0.579	0.612	0.569	0.68
0.593	0.342	0.609	0.522	0.53	0.709
0.472	0.399	0.641	0.676	0.677	0.701
0.682	0.485	0.633	0.688	0.459	0.563
0.441	0.453	0.417	0.586	0.674	0.611
0.515	0.559	0.595	0.641	0.492	0.684
0.664	0.559	0.718	0.709	0.724	0.654
0.456	0.612	0.577	0.673	0.684	0.53
0.468	0.487	0.597	0.736	0.449	0.767
0.572	0.578	0.649	0.688	0.513	0.746
0.549	0.73	0.508	0.662	0.634	0.726
0.666	0.641	0.527	0.636	0.709	0.731
0.538	0.558	0.641	0.643	0.655	0.615
0.59	0.637	0.466	0.461	0.705	0.701
0.741	0.544	0.774	0.698	0.612	0.668
0.639	0.613	0.603	0.662	0.704	0.598
0.714	0.647	0.557	0.597	0.575	0.817
0.642	0.602	0.567	0.641	0.341	0.749
0.529	0.538	0.702	0.673	0.735	0.617
0.496	0.527	0.656	0.739	0.468	0.755
0.582	0.575	0.666	0.618	0.606	0.701
0.591	0.614	0.647	0.554	0.639	0.524
0.664	0.639	0.65	0.756	0.477	0.646
0.573	0.612	0.585	0.622	0.724	0.68
0.64	0.601	0.649	0.608	0.616	0.608
0.568	0.556	0.578	0.709	0.675	0.694
0.59	0.524	0.448	0.657	0.589	0.714
0.684	0.499	0.551	0.614	0.55	0.711
0.591	0.641	0.698	0.639	0.676	0.699
0.522	0.653	0.494	0.632	0.392	0.73
0.616	0.883	0.695	0.734	0.567	0.579
0.641	0.73	0.459	0.739	0.713	0.544
0.594	0.641	0.497	0.621	0.338	0.686
0.645	0.506	0.428	0.727	0.682	0.549
0.637	0.548	0.627	0.587	0.543	0.645
0.628	0.502	0.561	0.509	0.783	0.705
0.517	0.556	0.649	0.734	0.528	0.641
0.568	0.682	0.635	0.709	0.669	0.494
0.553	0.714	0.538	0.521	0.654	0.649
0.643	0.488	0.547	0.734	0.613	0.632
0.556	0.616	0.528	0.757	0.654	0.611
0.517	0.551	0.702	0.711	0.641	0.738
0.652	0.61	0.741	0.718	0.402	0.597
0.637	0.638	0.595	0.56	0.718	0.612
0.763	0.495	0.609	0.686	0.682	0.555
0.641	0.665	0.572	0.622	0.75	0.596
	0.611	0.575	0.627	0.714	0.618
	0.52	0.656	0.719	0.652	0.664
	0.532	0.6	0.619	0.681	0.644
	0.53	0.544	0.673	0.602	0.668
	0.478	0.599	0.731		0.704
	0.435	0.645	0.6		0.705
	0.522	0.748	0.586		0.653
	0.699	0.632	0.759		0.711
	0.693	0.469	0.789		0.664
	0.627	0.596	0.662		0.689
	0.582	0.647	0.638		0.643
	0.616	0.711	0.754		0.535
	0.762	0.519	0.663		0.569
	0.565	0.583	0.732		0.52
	0.59	0.695	0.689		0.453
	0.637	0.652	0.666		0.605
	0.556	0.581	0.537		0.623
	0.587	0.741	0.669		0.668
	0.636	0.647	0.714		0.443
	0.509	0.727	0.658		0.708
	0.385	0.596	0.614		0.65
	0.645	0.673	0.636		0.675
	0.728	0.511	0.743		0.668
	0.673	0.587	0.611		0.565
	0.574	0.663	0.664		0.639
	0.726	0.475	0.723		0.678
	0.628	0.498	0.601		0.709
	0.477	0.675	0.586		0.467
	0.251	0.659	0.825		0.678
	0.55	0.687	0.63		0.629
	0.645	0.65	0.7		0.656
	0.639	0.635	0.737		0.682
	0.636	0.655	0.659		0.734
	0.53	0.643	0.639		0.674
	0.526	0.628	0.664		0.58
	0.726	0.714	0.751		0.605
	0.483	0.612	0.724		0.653
	0.648	0.46	0.681		0.679
	0.684	0.55	0.653		0.673
	0.528	0.48			0.633
	0.52	0.534			0.659
		0.615			0.696
		0.502			0.713
		0.611			0.673
		0.692			0.633
		0.7			0.606
		0.569			0.773
0.56	0.352	0.658	0.566		0.687
0.504	0.682	0.673	0.683		0.649
0.571	0.509	0.643	0.575
0.47	0.663	0.721	0.702
0.526	0.713	0.671	0.55		0.679
0.61	0.56	0.657	0.649		0.685
0.499	0.692	0.587	0.467		0.466
0.504	0.73	0.718	0.676		0.615
0.448	0.74	0.698	0.639		0.618
0.49	0.692	0.525	0.554		0.688
0.51	0.626	0.718	0.658		0.769
0.525	0.637	0.449	0.658		0.718
0.529	0.68	0.554	0.591		0.694
0.416	0.651	0.447	0.638		0.673
0.439	0.625	0.398	0.502		0.655
0.503	0.505		0.6		0.532
0.525	0.585		0.614		0.606
0.464	0.624	0.71	0.661		0.614
0.467	0.555	0.635	0.619		0.567
0.448	0.751	0.584	0.524		0.738
0.427	0.705	0.699	0.592		0.644
0.391	0.538	0.673	0.652		0.675
0.429	0.679	0.599	0.588		0.615
0.64	0.489	0.648	0.602		0.597
0.558	0.699	0.643	0.637		0.761
0.447	0.51	0.652	0.717		0.566
0.401	0.606	0.608	0.6		0.632
0.364	0.67	0.444	0.682		0.642
0.45	0.664	0.517	0.67		0.618
0.468	0.724	0.573	0.58		0.75
0.451	0.662	0.682	0.711		0.562
0.583	0.694	0.711	0.664		0.507
0.545	0.665	0.68	0.619		0.555
0.52	0.554	0.651	0.679		0.593
0.468	0.487	0.693	0.67		0.661
0.368	0.71	0.591	0.78		0.69
0.625	0.413	0.503	0.694		0.509
0.402	0.607	0.484	0.558		0.606
0.471	0.641	0.49	0.767		0.574
0.506	0.759	0.524	0.63		0.643
0.434	0.605	0.577	0.607		0.568
0.458	0.592	0.631	0.715		0.686
0.467	0.658	0.583	0.676		0.55
0.396	0.489	0.619	0.632		0.737
0.49	0.73	0.453	0.633		0.653
0.54	0.705	0.575	0.625		0.661
0.458	0.558	0.524	0.592		0.614
0.526	0.537	0.583	0.691		0.666
0.422	0.668	0.703	0.7		0.657
0.367	0.712	0.542	0.605		0.635
0.404	0.576	0.486	0.583		0.719
0.482	0.659	0.571	0.606		0.628
0.476	0.787	0.47	0.669		0.679
0.494	0.877	0.615	0.544		0.707
0.492	0.623	0.594	0.638		0.71
0.47	0.602	0.501	0.674		0.67
0.446	0.605	0.439	0.663		0.621
0.311	0.718	0.578	0.618		0.649
0.478	0.688	0.601	0.618		0.677
0.377	0.597	0.44	0.707		0.571
0.42	0.587	0.803	0.568		0.649
0.436	0.629	0.627	0.454		0.684
0.442	0.643	0.461	0.636		0.787
0.38	0.683	0.452	0.653		0.606
0.476	0.648	0.541	0.549		0.55
0.527	0.54	0.615	0.575		0.524
0.574	0.659	0.557	0.579		0.673
0.536	0.473	0.592	0.692		0.635
0.541	0.545	0.524	0.574		0.552
0.538	0.643	0.603	0.595		0.635
0.581	0.516	0.653	0.562		0.625
0.465	0.489	0.541	0.713		0.734
0.539	0.662	0.676	0.674		0.562
0.533	0.722	0.649	0.556		0.67
0.577	0.674	0.591	0.486		0.542
0.569	0.678	0.616	0.532		0.542
0.515	0.607	0.549	0.503		0.561
0.46	0.638	0.607	0.524		0.556
0.452	0.699	0.52	0.602		0.662
0.618	0.673	0.401	0.531		0.585
0.479	0.577	0.57	0.66		0.575
0.52	0.758	0.469	0.658		0.664
0.554	0.61	0.474	0.6		0.765
0.493	0.624	0.481	0.582		0.673
0.486	0.562	0.649	0.394		0.54
0.498	0.634	0.465	0.579		0.598
0.559	0.481	0.444	0.584		0.631
0.4	0.669	0.55	0.589		0.562
0.493	0.529	0.574	0.656		0.546
0.532	0.593	0.572	0.502		0.716
0.582	0.552	0.533	0.571		0.562
0.495	0.521	0.599	0.556		0.698
0.609	0.626	0.548	0.632		0.641
0.408	0.583	0.42	0.469		0.531
0.589	0.619	0.654	0.658		0.734
0.562	0.677	0.602	0.603		0.66
0.477	0.638	0.475	0.431		0.551
0.546	0.607	0.473	0.762		0.728
0.409	0.487	0.521	0.688		0.662
0.41	0.661	0.596	0.701		0.546
0.538	0.603	0.533	0.69		0.66
0.515	0.66	0.512	0.716		0.628
0.515	0.555	0.513	0.597		0.826
0.44	0.62	0.54	0.739		0.741
0.475	0.544	0.605	0.667		0.632
0.562	0.574	0.587	0.678		0.689
0.552	0.665	0.668	0.614		0.467
0.668	0.645	0.566	0.571		0.606
0.557	0.632	0.626	0.58		0.61
0.53	0.804	0.661	0.533		0.598
0.559	0.698	0.554	0.402		0.599
0.403	0.542	0.388	0.625		0.599
0.588	0.541	0.545	0.668		0.639
0.542	0.551	0.6	0.685		0.406
0.508	0.631	0.514	0.609		0.587
0.556	0.718	0.562	0.695		0.698
0.538	0.684	0.567	0.711		0.714
0.509	0.685	0.589	0.661		0.714
0.492	0.717	0.411	0.436		0.752
0.539	0.66	0.582	0.605		0.733
0.519	0.607	0.507	0.533		0.627
0.487	0.72	0.616	0.592		0.58
0.411	0.642	0.696	0.692		0.693
0.448	0.587	0.576	0.684		0.642
0.576	0.603	0.466	0.722		0.716
0.392	0.673	0.626	0.646		0.568
0.646	0.682	0.521	0.561		0.516
0.455	0.748	0.561	0.608		0.758
0.413	0.757	0.54	0.539		0.584
0.496	0.572	0.48	0.63		0.611
0.502	0.579	0.58	0.736		0.567
0.491	0.613	0.508	0.664		0.61
0.44	0.63	0.486	0.659		0.745
0.516	0.576	0.485	0.687		0.609
0.655	0.649	0.756	0.567		0.677
0.528	0.655	0.57	0.712		0.558
0.513	0.614	0.724	0.66		0.614
0.552	0.503	0.551	0.521		0.567
0.385	0.659	0.595	0.47		0.601
0.332	0.75	0.436	0.628		0.462
0.326	0.557	0.633	0.692		0.645
0.446	0.576	0.57	0.574		0.588
0.409	0.597	0.557	0.595		0.515
0.478	0.663	0.61	0.562		0.637
0.508	0.737	0.561	0.713		0.603
0.561	0.593	0.588	0.674		0.72
0.44	0.672	0.669	0.631		0.458
0.581	0.66	0.626	0.659		0.683
0.559	0.67	0.592	0.539		0.635
0.501	0.666	0.599	0.476		0.658
0.613	0.703	0.667	0.515		0.585
	0.644	0.568	0.516		0.564
	0.659	0.556	0.666		0.676
	0.741	0.406	0.661		0.661
	0.651	0.7	0.684		0.416
	0.509	0.639	0.669		0.559
		0.536	0.688		0.526
		0.497	0.666		0.678
		0.592	0.557		0.593
		0.535	0.68		0.618
		0.61	0.685		0.549
		0.462	0.749		0.772
		0.467	0.61		0.632
		0.563	0.691		0.68
		0.424	0.711		0.701
		0.636	0.621		0.645
		0.56	0.598		0.719
		0.653	0.493		0.595
		0.468	0.662		0.701
		0.571	0.556		0.691
		0.532	0.492		0.693
		0.491	0.673		0.584
		0.594	0.612		0.665
		0.58	0.661		0.512
		0.571	0.545		0.691
		0.54	0.679		0.609
		0.674	0.711		0.722
		0.527	0.442		0.674
		0.588	0.634		0.689
		0.607	0.649		0.567
		0.599	0.69		0.664
		0.671	0.791		0.754
		0.648	0.691		0.578
		0.598	0.594		0.621
		0.507	0.668		0.651
		0.623	0.665		0.566
		0.602	0.596		0.635
		0.59	0.749		0.711
		0.763	0.494		0.581
		0.583	0.608		0.673
		0.562	0.615		0.602
		0.627	0.651		0.627
		0.508	0.657		0.678
		0.639	0.622		0.584
		0.571	0.669		0.654
		0.595	0.67		0.513
		0.448	0.563		0.567
		0.576	0.562		0.64
		0.547	0.658		0.572
		0.533	0.605		0.673
		0.582	0.688		0.662
		0.494	0.643		0.656
		0.657	0.63		0.598
		0.513	0.643		0.672
		0.556	0.598		0.565
		0.62	0.768		0.629
		0.583	0.524		0.692
			0.654		0.528
			0.715		0.703
			0.642		0.551
					0.603
					0.676
					0.713
					0.627
					0.68
					0.604
					0.72
					0.615
					0.591
					0.681
					0.562
					0.654
					0.563
					0.643
					0.511
					0.517

## Sheet: G ratio-graft descriptive
	0.5cm PEG G	0.5cm NC G	1cm PEG G	1cm NC G	1cm PEG + Tisseel/FK506 G	1cm NC + Tisseel/FK506 G
Number of values	304	350	405	402	157	424
Minimum	0.311	0.251	0.347	0.394	0.302	0.386
Maximum	0.763	0.883	0.803	0.825	0.783	0.834
Range	0.452	0.632	0.456	0.431	0.481	0.448
Mean	0.5478	0.5997	0.586	0.6391	0.5842	0.631
Std. Deviation	0.08821	0.09013	0.08245	0.07432	0.1026	0.07556
Std. Error of Mean	0.005059	0.004818	0.004097	0.003707	0.008192	0.003669

## Sheet: G ratio-graft stats
Table Analyzed	G ratio-graft
Data sets analyzed	A-F
ANOVA summary
F	56.17
P value	<0.0001
P value summary	****
Significant diff. among means (P < 0.05)?	Yes
R square	0.1212
Brown-Forsythe test
F (DFn, DFd)	7.456 (5, 2036)
P value	<0.0001
P value summary	****
Are SDs significantly different (P < 0.05)?	Yes
Bartlett's test
Bartlett's statistic (corrected)	39.58
P value	<0.0001
P value summary	****
Are SDs significantly different (P < 0.05)?	Yes
ANOVA table	SS	DF	MS	F (DFn, DFd)	P value
Treatment (between columns)	1.961	5	0.3921	F (5, 2036) = 56.17	P<0.0001
Residual (within columns)	14.21	2036	0.006981
Total	16.17	2041
Data summary
Number of treatments (columns)	6
Number of values (total)	2042
Number of families	1
Number of comparisons per family	15
Alpha	0.05
Sidak's multiple comparisons test	Mean Diff.	95.00% CI of diff.	Significant?	Summary	Adjusted P Value
0.5cm PEG G vs. 0.5cm NC G	-0.05191	-0.07111 to -0.03271	Yes	****	<0.0001	A-B
0.5cm PEG G vs. 1cm PEG G	-0.03822	-0.05681 to -0.01964	Yes	****	<0.0001	A-C
0.5cm PEG G vs. 1cm NC G	-0.09137	-0.1100 to -0.07276	Yes	****	<0.0001	A-D
0.5cm PEG G vs. 1cm PEG + Tisseel/FK506 G	-0.03648	-0.06055 to -0.01241	Yes	***	0.0001	A-E
0.5cm PEG G vs. 1cm NC + Tisseel/FK506 G	-0.08325	-0.1017 to -0.06484	Yes	****	<0.0001	A-F
0.5cm NC G vs. 1cm PEG G	0.01369	-0.004187 to 0.03156	No	ns	0.315	B-C
0.5cm NC G vs. 1cm NC G	-0.03946	-0.05737 to -0.02156	Yes	****	<0.0001	B-D
0.5cm NC G vs. 1cm PEG + Tisseel/FK506 G	0.01543	-0.008095 to 0.03895	No	ns	0.5697	B-E
0.5cm NC G vs. 1cm NC + Tisseel/FK506 G	-0.03134	-0.04903 to -0.01365	Yes	****	<0.0001	B-F
1cm PEG G vs. 1cm NC G	-0.05315	-0.07039 to -0.03591	Yes	****	<0.0001	C-D
1cm PEG G vs. 1cm PEG + Tisseel/FK506 G	0.001743	-0.02128 to 0.02477	No	ns	>0.9999	C-E
1cm PEG G vs. 1cm NC + Tisseel/FK506 G	-0.04503	-0.06204 to -0.02801	Yes	****	<0.0001	C-F
1cm NC G vs. 1cm PEG + Tisseel/FK506 G	0.05489	0.03184 to 0.07794	Yes	****	<0.0001	D-E
1cm NC G vs. 1cm NC + Tisseel/FK506 G	0.008123	-0.008926 to 0.02517	No	ns	0.9303	D-F
1cm PEG + Tisseel/FK506 G vs. 1cm NC + Tisseel/FK506 G	-0.04677	-0.06965 to -0.02389	Yes	****	<0.0001	E-F
Test details	Mean 1	Mean 2	Mean Diff.	SE of diff.	n1	n2	t	DF
0.5cm PEG G vs. 0.5cm NC G	0.5478	0.5997	-0.05191	0.00655	304	350	7.925	2036
0.5cm PEG G vs. 1cm PEG G	0.5478	0.586	-0.03822	0.00634	304	405	6.029	2036
0.5cm PEG G vs. 1cm NC G	0.5478	0.6391	-0.09137	0.00635	304	402	14.39	2036
0.5cm PEG G vs. 1cm PEG + Tisseel/FK506 G	0.5478	0.5842	-0.03648	0.008211	304	157	4.443	2036
0.5cm PEG G vs. 1cm NC + Tisseel/FK506 G	0.5478	0.631	-0.08325	0.006279	304	424	13.26	2036
0.5cm NC G vs. 1cm PEG G	0.5997	0.586	0.01369	0.006098	350	405	2.245	2036
0.5cm NC G vs. 1cm NC G	0.5997	0.6391	-0.03946	0.006108	350	402	6.461	2036
0.5cm NC G vs. 1cm PEG + Tisseel/FK506 G	0.5997	0.5842	0.01543	0.008025	350	157	1.923	2036
0.5cm NC G vs. 1cm NC + Tisseel/FK506 G	0.5997	0.631	-0.03134	0.006034	350	424	5.194	2036
1cm PEG G vs. 1cm NC G	0.586	0.6391	-0.05315	0.005882	405	402	9.036	2036
1cm PEG G vs. 1cm PEG + Tisseel/FK506 G	0.586	0.5842	0.001743	0.007855	405	157	0.2219	2036
1cm PEG G vs. 1cm NC + Tisseel/FK506 G	0.586	0.631	-0.04503	0.005805	405	424	7.756	2036
1cm NC G vs. 1cm PEG + Tisseel/FK506 G	0.6391	0.5842	0.05489	0.007863	402	157	6.981	2036
1cm NC G vs. 1cm NC + Tisseel/FK506 G	0.6391	0.631	0.008123	0.005816	402	424	1.397	2036
1cm PEG + Tisseel/FK506 G vs. 1cm NC + Tisseel/FK506 G	0.5842	0.631	-0.04677	0.007805	157	424	5.992	2036

## Sheet: G ratio-distal
0.5cm PEG D	0.5cm NC D	1cm PEG D	1cm NC D	1cm PEG + Tisseel/FK506 D	1cm NC + Tisseel/FK506 D
0.614	0.524	0.608	0.498	0.389	0.589
0.368	0.405	0.454	0.536	0.557	0.477
0.592	0.343	0.542	0.55	0.341	0.807
0.552	0.493	0.617	0.648	0.518	0.649
0.724	0.52	0.636	0.625	0.602	0.717
0.517	0.643	0.5	0.644	0.574	0.592
0.574	0.606	0.509	0.51	0.567	0.722
0.524	0.568	0.545	0.529	0.399	0.643
0.695	0.486	0.551	0.584	0.561	0.629
0.544	0.756	0.602	0.527	0.519	0.646
0.541	0.687	0.577	0.662	0.435	0.59
0.396	0.596	0.528	0.469	0.433	0.408
0.631	0.584	0.626	0.591	0.529	0.651
0.674	0.548	0.547	0.646	0.549	0.721
0.529	0.637	0.562	0.644	0.584	0.454
0.573	0.566	0.468	0.49	0.671	0.707
0.557	0.444	0.637	0.685	0.621	0.719
0.71	0.548	0.543	0.577	0.513	0.765
0.561	0.548	0.561	0.468	0.64	0.562
0.521	0.584	0.664	0.595	0.649	0.673
0.583	0.641	0.503	0.421	0.609	0.591
0.614	0.609	0.577	0.457	0.483	0.75
0.419	0.362	0.562	0.561	0.539	0.619
0.487	0.441	0.572	0.67	0.544	0.601
0.644	0.454	0.586	0.624	0.55	0.61
0.5	0.461	0.527	0.629	0.41	0.707
0.57	0.449	0.547	0.54	0.52	0.701
0.414	0.47	0.544	0.545	0.623	0.576
0.62	0.447	0.649	0.543	0.517	0.65
0.642	0.571	0.457	0.665	0.567	0.651
0.556	0.51	0.459	0.524	0.608	0.649
0.525	0.625	0.583	0.362	0.508	0.712
0.443	0.603	0.591	0.639	0.526	0.688
0.481	0.376	0.625	0.408	0.523	0.672
0.56	0.59	0.565	0.458	0.492	0.539
0.51	0.616	0.57	0.46	0.392	0.494
0.476	0.474	0.523	0.486	0.636	0.647
0.403	0.638	0.495	0.552	0.622	0.596
0.443	0.469	0.508	0.678	0.431	0.642
0.55	0.617	0.543	0.591	0.421	0.679
0.623	0.577	0.486	0.656	0.644	0.602
0.49	0.495	0.422	0.436	0.625	0.634
0.499	0.694	0.492	0.542	0.261	0.733
0.404	0.402	0.44	0.649	0.545	0.521
0.349	0.481	0.592	0.602	0.539	0.645
0.421	0.622	0.693	0.48	0.548	0.606
0.505	0.573	0.595	0.586	0.545	0.56
0.513	0.508	0.633	0.575	0.626	0.573
0.411	0.501	0.62	0.597	0.624	0.706
0.422	0.519	0.698	0.579	0.545	0.658
0.509	0.565	0.557	0.606	0.609	0.666
0.473	0.569	0.638	0.49	0.455	0.682
0.542	0.667	0.653	0.558	0.433	0.562
0.315	0.655	0.609	0.629	0.494	0.578
0.405	0.477	0.478	0.634	0.318	0.612
0.374	0.452	0.503	0.492	0.348	0.614
0.617	0.564	0.512	0.478	0.461	0.628
0.525	0.427	0.654	0.576	0.742	0.767
0.384	0.491	0.538	0.548	0.633	0.657
0.34	0.58	0.644	0.525	0.61	0.686
0.442	0.538	0.512	0.686	0.558	0.636
0.486	0.455	0.517	0.54	0.668	0.564
0.512	0.529	0.518	0.559	0.576	0.657
0.497	0.62	0.47	0.679	0.63	0.688
0.399	0.557	0.559	0.565	0.613	0.578
0.456	0.35	0.604	0.536	0.621	0.679
0.617	0.544	0.58	0.604	0.604	0.77
0.472	0.471	0.549	0.476	0.552	0.693
0.634	0.624	0.468	0.55	0.469	0.604
0.565	0.558	0.558	0.527	0.667	0.613
0.422	0.612	0.368	0.641	0.392	0.65
0.438	0.541	0.718	0.621	0.453	0.579
0.453	0.535	0.542	0.662	0.607	0.553
0.359	0.526	0.56	0.568	0.4	0.592
0.684	0.706	0.764	0.595	0.582	0.782
0.585	0.486	0.566	0.508	0.515	0.563
0.41	0.63	0.596	0.567	0.399	0.743
0.591	0.492	0.642	0.653	0.482	0.682
0.393	0.511	0.665	0.635	0.647	0.673
0.463	0.592	0.45	0.581	0.608	0.656
0.659	0.548	0.609	0.523	0.516	0.733
0.392	0.592	0.548	0.502	0.468	0.665
0.406	0.46	0.479	0.601	0.444	0.641
0.651	0.519	0.668	0.621	0.479	0.637
0.585	0.526	0.697	0.574	0.504	0.585
0.485	0.556	0.603	0.614	0.709	0.712
0.502	0.551	0.523	0.496	0.628	0.304
0.512	0.547	0.577	0.567	0.426	0.727
0.498	0.651	0.456	0.608	0.546	0.679
0.4	0.596	0.53	0.606	0.473	0.692
0.43	0.562	0.5	0.456	0.609	0.658
0.46	0.614	0.579	0.407	0.48	0.755
0.53	0.617	0.672	0.471	0.484	0.732
0.624	0.586	0.526	0.503	0.495	0.703
0.415	0.334	0.55	0.558	0.448	0.713
0.453	0.633	0.571	0.504	0.462	0.605
0.426	0.583	0.493	0.53	0.657	0.671
0.451	0.604	0.611	0.547	0.458	0.773
0.478	0.633	0.533	0.618	0.507	0.646
0.556	0.582	0.542	0.494	0.495	0.589
0.38	0.57	0.64	0.539	0.505	0.695
0.599	0.55	0.702	0.591	0.626	0.685
0.664	0.438	0.54	0.576	0.583	0.575
0.542	0.622	0.645	0.621	0.302	0.594
0.487	0.697	0.657	0.534	0.463	0.667
0.614	0.759	0.549	0.565	0.51	0.651
0.516	0.667	0.471	0.52	0.561	0.574
0.547	0.533	0.651	0.621	0.65	0.66
0.601	0.652	0.51	0.573	0.583	0.791
0.565	0.408	0.582	0.545	0.68	0.681
0.364	0.534	0.55	0.509	0.44	0.696
0.505	0.52	0.648	0.661	0.67	0.663
0.355	0.596	0.68	0.549	0.452	0.604
0.505	0.532	0.582	0.537	0.596	0.646
0.556	0.694	0.484	0.471	0.585	0.673
0.68	0.515	0.728	0.558	0.631	0.537
0.412	0.614	0.694	0.435	0.435	0.74
0.555	0.52	0.546	0.609	0.539	0.607
0.457	0.517	0.554	0.61	0.496	0.594
0.645	0.612	0.548	0.507	0.566	0.681
0.469	0.55	0.494	0.608	0.635	0.641
0.597	0.606	0.535	0.571	0.551	0.743
0.421	0.554	0.43	0.55	0.525	0.7
0.457	0.619	0.569	0.522	0.47	0.742
0.438	0.438	0.549	0.59	0.344	0.664
0.636	0.423	0.469	0.471	0.382	0.697
0.553	0.69	0.567	0.566	0.684	0.588
0.289	0.57	0.496	0.466	0.525	0.602
0.629	0.639	0.589	0.594	0.48	0.646
0.376	0.577	0.623	0.57	0.581	0.528
0.424	0.561	0.637	0.575	0.34	0.715
0.681	0.588	0.587	0.559	0.539	0.71
0.454	0.578	0.622	0.672	0.616	0.591
0.325	0.595	0.698	0.602	0.653	0.529
0.433	0.635	0.524	0.575	0.639	0.669
0.429	0.549	0.668	0.626	0.545	0.593
0.405	0.603	0.537	0.545	0.616	0.475
0.528	0.602	0.56	0.579	0.593	0.644
0.542	0.648	0.562	0.562	0.412	0.696
0.518	0.561	0.405	0.622	0.712	0.638
0.434	0.544	0.546	0.587	0.638	0.665
0.471	0.479	0.495	0.548	0.589	0.73
0.524	0.655	0.557	0.657	0.621	0.65
0.462	0.497	0.697	0.576	0.604	0.68
0.64	0.542	0.536	0.623	0.643	0.664
0.409	0.489	0.607	0.583	0.629	0.59
0.352	0.56	0.542	0.61	0.673	0.73
0.535	0.672	0.305	0.479	0.427	0.674
0.516	0.611	0.469	0.581	0.464	0.674
0.593	0.777	0.563	0.592	0.41	0.667
0.478	0.761	0.545	0.435	0.716	0.737
0.403	0.445	0.563	0.659	0.543	0.624
0.468	0.597	0.559	0.58	0.491	0.743
0.519	0.635	0.643	0.589	0.584	0.778
0.592	0.571	0.571	0.518	0.363	0.643
0.572	0.626	0.601	0.563	0.534	0.534
0.518	0.484	0.595	0.611	0.459	0.548
0.364	0.55	0.577	0.627	0.655	0.707
0.444	0.519	0.651	0.682	0.476	0.703
0.405	0.648	0.631	0.584	0.509	0.48
0.484	0.602	0.517	0.574	0.522	0.74
0.507	0.618	0.529	0.611	0.491	0.678
0.338	0.481	0.633	0.634	0.424	0.579
0.638	0.49	0.635	0.577	0.644	0.659
0.677	0.653	0.566	0.618	0.35	0.707
0.39	0.652	0.597	0.645	0.506	0.678
0.474	0.609		0.568	0.625	0.685
0.576	0.501		0.623	0.568	0.555
0.492	0.454		0.591	0.662	0.642
0.419	0.57		0.617	0.594
0.454	0.477		0.53	0.526
0.463	0.501		0.647	0.464
0.439	0.72			0.575
0.373	0.608			0.543
0.298	0.527			0.519
0.417	0.618			0.549
0.463	0.465			0.639
0.513	0.588			0.434
0.441	0.511			0.521
0.59	0.492			0.497
0.622	0.489			0.512
	0.496			0.478
				0.504
				0.573
				0.464
				0.605
				0.65
				0.365
				0.423
				0.563
				0.58
				0.576
				0.609
				0.612
				0.417
				0.554
				0.628
				0.619
				0.615
				0.566
0.753	0.555	0.62	0.65	0.669	0.528
0.592	0.409	0.689	0.683	0.578	0.632
0.582	0.526	0.685	0.552	0.556	0.631
0.515	0.57	0.582	0.625	0.464	0.554
0.684	0.511	0.539	0.66	0.624	0.592
0.714	0.535	0.648	0.608	0.566	0.486
0.627	0.475	0.429	0.654	0.762	0.633
0.718	0.454	0.407	0.462	0.634	0.574
0.603	0.57	0.558	0.682	0.63	0.529
0.629	0.573	0.548	0.751	0.583	0.696
0.654	0.572	0.689	0.688	0.491	0.563
0.511	0.589	0.479	0.685	0.536	0.642
0.685	0.633	0.573	0.742	0.53	0.703
0.72	0.556	0.362	0.71	0.646	0.63
0.581	0.572	0.564	0.735	0.438	0.649
0.598	0.507	0.612	0.64	0.582	0.703
0.714	0.426	0.547	0.727	0.544	0.594
0.573	0.51	0.584	0.677	0.558	0.654
0.628	0.559	0.519	0.644	0.469	0.673
0.653	0.604	0.533	0.71	0.448	0.59
0.7	0.461	0.433	0.566	0.462	0.55
0.737	0.614	0.68	0.613		0.64
0.697	0.498	0.563	0.61		0.658
0.583	0.51	0.531	0.696		0.682
0.513	0.535	0.662	0.568		0.549
0.719	0.575	0.417	0.635		0.702
0.627	0.575	0.553	0.594		0.704
0.654	0.629	0.484	0.74		0.707
0.751	0.552	0.489	0.725		0.551
0.528	0.547	0.481	0.563		0.67
0.654	0.55	0.465	0.705		0.536
0.743	0.48	0.436	0.761		0.56
0.642	0.532	0.601	0.682		0.683
0.601	0.532	0.54	0.677		0.629
0.707	0.511	0.627	0.745		0.647
0.374	0.576	0.61	0.614		0.683
0.726	0.616	0.651	0.517		0.603
0.602	0.507	0.725	0.577		0.556
0.699	0.599	0.459	0.57		0.662
0.544	0.418	0.529	0.728		0.545
0.395	0.592	0.493	0.615		0.506
0.555	0.616	0.466	0.601		0.751
0.533	0.636	0.671	0.525		0.8
0.549	0.468	0.601	0.68		0.481
0.679	0.599	0.501	0.716		0.743
0.696	0.547	0.603	0.713		0.578
0.62	0.461	0.405	0.675		0.623
0.521	0.572	0.542	0.697		0.675
0.609	0.599	0.596	0.502		0.591
0.613	0.545	0.531	0.677		0.743
0.426	0.57	0.565	0.687		0.645
0.571	0.498	0.461	0.697		0.706
0.547	0.56	0.443	0.543		0.676
0.52	0.508	0.505	0.701		0.482
0.542	0.654	0.545	0.584		0.616
0.755	0.748	0.519	0.662		0.656
0.768	0.542	0.581	0.597		0.579
0.688	0.535	0.572	0.607		0.632
0.594	0.628	0.578	0.679		0.752
0.677	0.589	0.561	0.669		0.467
0.726	0.537	0.577	0.697		0.712
0.594	0.56	0.6	0.649		0.645
0.642	0.413	0.607	0.787		0.654
0.662	0.515	0.45	0.72		0.447
0.687	0.534	0.482	0.694		0.733
0.613	0.504	0.634	0.734		0.719
0.637	0.562	0.45	0.757		0.659
0.643	0.509	0.53	0.749		0.603
0.766	0.431	0.481	0.723		0.631
0.751	0.452	0.589	0.731		0.517
0.621	0.543	0.687	0.833		0.546
0.624	0.599	0.599	0.593		0.646
0.651	0.623	0.668	0.534		0.549
0.645	0.532	0.512	0.632		0.597
0.614	0.532	0.523	0.678		0.718
0.627	0.616	0.487	0.631		0.602
0.62	0.537	0.34	0.788		0.731
0.513	0.521	0.596	0.636		0.603
0.73	0.619	0.593	0.723		0.622
0.472	0.472	0.59	0.597		0.705
0.658	0.595	0.622	0.697		0.707
0.679	0.536	0.435	0.683		0.738
0.642	0.598	0.473	0.633		0.677
0.682	0.554	0.548	0.715		0.631
0.773	0.507	0.602	0.715		0.641
0.79	0.524	0.352	0.652		0.636
0.627	0.537	0.626	0.651		0.683
0.547	0.547	0.422	0.589		0.605
0.591	0.578	0.411	0.699		0.698
0.497	0.524	0.496	0.647		0.674
0.576	0.618	0.609	0.711		0.662
0.756	0.547	0.536	0.647		0.608
0.49	0.406	0.583	0.521		0.638
0.674	0.435	0.512	0.679		0.804
0.58	0.498	0.585	0.675		0.535
0.538	0.443	0.45	0.676		0.593
0.763	0.562	0.471	0.646		0.469
0.718	0.541	0.383	0.75		0.647
0.575	0.557	0.669	0.693		0.668
0.499	0.534	0.489	0.63		0.622
0.752	0.389	0.526	0.653		0.654
0.557	0.526	0.539	0.595		0.625
0.693	0.406	0.649	0.768		0.588
0.427	0.466	0.408	0.725		0.646
0.767	0.607	0.653	0.608		0.653
0.767	0.623	0.488	0.623		0.579
0.679	0.293	0.433	0.712		0.582
0.639	0.437	0.552	0.614		0.784
0.653	0.493	0.565	0.772		0.558
0.634	0.485	0.508	0.644		0.796
0.641	0.428	0.472	0.692		0.769
0.719	0.374	0.48	0.598		0.876
0.485	0.421	0.696	0.624		0.622
0.627	0.498	0.452	0.585		0.615
0.66	0.735	0.614	0.632		0.703
0.626	0.626	0.606	0.597		0.692
0.56	0.619	0.679	0.566		0.647
0.675	0.723	0.434	0.612		0.481
0.44	0.717	0.513	0.62		0.71
0.682	0.616	0.569	0.724		0.621
0.652	0.615	0.527	0.724		0.629
0.66	0.647	0.555	0.723		0.742
0.665	0.689	0.471	0.66		0.722
0.533	0.678	0.622	0.598		0.744
0.638	0.561	0.59	0.655		0.651
0.732	0.646	0.466	0.5		0.58
0.608	0.658	0.538	0.669		0.59
0.579	0.491	0.66	0.697		0.555
0.579	0.653	0.47	0.637		0.64
0.557	0.502	0.59	0.555		0.7
0.734	0.675	0.48	0.621		0.734
0.608	0.65	0.526	0.713		0.598
0.401	0.647	0.418	0.679		0.519
0.39	0.581	0.462	0.562		0.705
0.534	0.65	0.565	0.578		0.693
0.506	0.661	0.566	0.753		0.661
0.544	0.574	0.416	0.711		0.653
0.58	0.646	0.293	0.702		0.623
0.475	0.534	0.591	0.63		0.649
0.531	0.67	0.527	0.701		0.709
0.475	0.703	0.638	0.622		0.599
0.366	0.517	0.63	0.581		0.713
0.608	0.63	0.591	0.677		0.481
0.691	0.584	0.406	0.577		0.626
0.553	0.518	0.463	0.637		0.691
0.479	0.59	0.401	0.673		0.715
0.551	0.663	0.499	0.568		0.654
0.689	0.678	0.572	0.554		0.751
0.549	0.501	0.586	0.554		0.605
0.641	0.725	0.572	0.688		0.754
0.715	0.766	0.497	0.662		0.687
0.646	0.586	0.579	0.629		0.664
0.631	0.568	0.623	0.706		0.682
0.429	0.609	0.522	0.72		0.643
0.684	0.588	0.693	0.636		0.575
0.446	0.65	0.651	0.679		0.723
0.656	0.618	0.642	0.639		0.605
0.647	0.654	0.603	0.668		0.645
0.525	0.654	0.552	0.463		0.585
0.66	0.606	0.541	0.609		0.643
0.639	0.639	0.502	0.676		0.641
0.65	0.73		0.702		0.545
0.479	0.57		0.596		0.658
0.655	0.732		0.674		0.7
0.729	0.641		0.437		0.542
0.741			0.689		0.59
0.627			0.601		0.549
0.631			0.459		0.802
0.655			0.605
0.588			0.691
0.715			0.597
0.552			0.661
0.478			0.565
0.525			0.625
0.686			0.642
0.518			0.668
0.739			0.65
0.664			0.73
0.586			0.704
0.704			0.637
0.506			0.668
0.482			0.684
0.657			0.561
0.409			0.753
0.651			0.599
0.426			0.729
0.497			0.702
0.656			0.654
0.588			0.666
0.583			0.622
0.47			0.665
0.505			0.601
0.4			0.7
			0.671
			0.554
			0.674
			0.576
			0.744
			0.602
			0.589
			0.715
			0.645
			0.703
			0.593
			0.645
			0.498
			0.548
			0.673
			0.648
			0.634
			0.697
			0.559
			0.688
			0.647
			0.631
			0.688
			0.539
			0.717

[truncated: 20 more sheets: G ratio-distal descriptive, G ratio-distal stats, 3w Axon density-proximal, 3w Axon density-proximal descri, 3w Axon density-proximal stats, 3w Axon density-graft, 3w Axon density-graft descripti, 3w Axon density-graft stats, 3w Axon density-distal, 3w Axon density-distal descript, 3w Axon density-distal stats, 6w Axon density-proximal, 6w Axon density-proximal descri, 6w Axon density-proximal stats, 6w Axon density-graft, 6w Axon density-graft descripti, 6w Axon density-graft stats, 6w Axon density-distal, 6w Axon density-distal descript, 6w Axon density-distal stats]
