# Supplementary material for: PEG-fusion of viable sciatic nerve isografts restores axonal structure and behavioral recovery after segmental-loss sciatic nerve injuries in Lewis rats
Source: PLoS One. 2026 May 21;21(5):e0349204. doi: 10.1371/journal.pone.0349204 (PMC13193337; doi:10.1371/journal.pone.0349204)
Supplement: S4 File — SFI raw data. (XLSX) [file pone.0349204.s004.xlsx]

## Sheet: All animals
PO Weeks	0.5CM PEG Isograft													0.5CM NC Isograft													1CM PEG Isograft													1CM NC Isograft
1	-87.191	-74.396	-98.286	-95.829	-80.062	-113.693	-127.84	-97.1	-106.722	-108.381	-92.728	-82.147		-107.719	-95.289	-96.067	-91.401	-114.016	-105.963	-101.504	-82.435	-109.766					-85.602	-59.913	-79.552	-59.093	-93.867	-97.351	-64.008	-127.332	-102.55	-84.919	-92.728	-82.147		-79.905	-98.872	-87.396	-79.621	-95.181	-70.408	-83.568	-82.079	-88.753
2	-52.015	-88.97	-109.253	-104.634	-88.265	-110.21	-113.065	-127.137	-108.386	-101.488	-107.801	-100.022		-120.149	-111.467	-102.316	-100.27	-86.721	-92.165	-109.375	-85.742	-108.338					-71.229	-85.072	-80.943	-78.375	-104.145	-87.268	-82.915	-115.828	-107.138	-106.998	-107.801	-100.022		-89.721	-94.353	-79.756	-91.713	-89.358	-67.285	-78.832	-96.184	-93.708
3	-67.866	-69.275	-113.33	-102.18	-105.443	-110.837	-119.871	-117.211	-111.94	-115.445	-97.527	-98.206		-96.845	-114.205	-113.48	-116.129	-115.066	-102.945	-78.492	-90.881	-103.58					-67.462	-85.842	-77.886	-88.816	-83.027	-96.046	-76.163	-93.729	-112.998	-84.024	-97.527	-98.206		-93.651	-95.188	-89.165	-96.018	-105.738	-40.81	-101.626	-96.07	-103.74
4	-73.465	-88.355	-91.526	-84.394	-87.235	-122.537	-95.88	-106.013	-94.915	-104.012	-100.235	-100.205		-114.886	-119.855	-99.776	-105.75	-109.236	-86.297	-97.296	-83.296	-100.264					-72.694	-100.044	-107.39	-59.304	-94.139	-90.005	-113.409	-128.083	-112.143	-93.673	-100.235	-100.205		-88.828	-94.478	-92.929	-98.386	-84.383	-59.897	-99.051	-94.875	-107.695
5	-69.215	-71.795	-68.505	-75.669	-99.272	-113.842	-87.329	-113.883	-77.194	-102.485	-95.495	-89.429		-120.141	-112.331	-116.239	-102.398	-76.007	-102.931	-72.907	-85.047	-92.422					-65.088	-75.148	-98.244	-109.606	-92.579	-93.084	-111.527	-119.5	-113.533	-63.468	-95.495	-89.429		-94.164	-94.415	-96.877	-95.9	-86.976	-83.01	-106.766	-87.872	-95.458
6	-75.085	-93.258	-27.139	-70.423	-72.937	-78.714	-52.325	-114.603	-73.529	-88.56	-101.834	-75.253		-117.992	-112.331	-121.953	-119.525	-112.664	-111.306	-87.881	-96.682	-116.161					-63.547	-78.09	-77.513	-112.366	-85.24	-76.96	-117.51	-117.179	-111.762	-28.925	-101.834	-75.253		-82.587	-95.595	-118.635	-98.941	-92.982	-56.608	-96.332	-82.448	-100.065

## Sheet: Row stats of All animals
PO Weeks	0.5CM PEG Isograft			0.5CM NC Isograft			1CM PEG Isograft			1CM NC Isograft			1CM PEG Isograft+FK506			1CM NC Isograft+FK506
1	-97.0312	4.42937	12	-100.462	3.34879	9	-85.7552	5.61615	12	-85.087	2.87287	9	-93.6321	2.61711	13	-94.3281	3.46295	11
2	-100.937	5.36772	12	-101.838	3.92804	9	-93.9778	4.20021	12	-86.7678	3.17537	9	-98.0767	2.43549	13	-100.921	3.26885	11
3	-102.428	5.01281	12	-103.514	4.30875	9	-88.4772	3.50836	12	-91.334	6.55032	9	-100.377	4.4513	13	-98.3245	3.45578	11
4	-95.731	3.59125	12	-101.851	4.04417	9	-97.6103	5.27872	12	-91.1691	4.47923	9	-104.024	2.82826	13	-103.139	2.89014	11
5	-88.6761	4.76107	12	-97.8248	5.75409	9	-93.8918	5.32994	12	-93.4931	2.305	9	-98.5148	7.08758	13	-99.8135	4.14572	11
6	-76.9717	6.51636	12	-110.722	3.74833	9	-87.1816	7.61374	12	-91.577	5.63487	9	-99.2542	9.64361	13	-99.7344	5.55154	11

## Sheet: 2way ANOVA of All animals
Table Analyzed	All animals											Table Analyzed	All animals											Table Analyzed	All animals											Table Analyzed	All animals
Two-way RM ANOVA	Matching: Stacked											Two-way RM ANOVA	Matching: Stacked											Two-way RM ANOVA	Matching: Stacked											Two-way RM ANOVA	Matching: Stacked
Assume sphericity?	Yes											Assume sphericity?	No											Assume sphericity?	No											Assume sphericity?	No
Alpha	0.05											Alpha	0.05											Alpha	0.05											Alpha	0.05
Source of Variation	% of total variation	P value	P value summary	Significant?								Source of Variation	% of total variation	P value	P value summary	Significant?	Geisser-Greenhouse's epsilon							Source of Variation	% of total variation	P value	P value summary	Significant?	Geisser-Greenhouse's epsilon							Source of Variation	% of total variation	P value	P value summary	Significant?	Geisser-Greenhouse's epsilon
Interaction	10.96	0.0003	***	Yes								Interaction	1.721	0.6069	ns	No								Interaction	0.2171	0.9951	ns	No								Interaction	6.25	0.0344	*	Yes
Row Factor	4.326	0.0837	ns	No								Row Factor	3.234	0.2658	ns	No	0.5456							Row Factor	2.785	0.3516	ns	No	0.3298							Row Factor	1.454	0.1499	ns	No	0.4649
Column Factor	6.936	0.068	ns	No								Column Factor	0.1424	0.8175	ns	No								Column Factor	0.01411	0.9288	ns	No								Column Factor	6.906	0.0723	ns	No
Subject	35.19	<0.0001	****	Yes								Subject	49.4	<0.0001	****	Yes								Subject	37.97	<0.0001	****	Yes								Subject	38.64	<0.0001	****	Yes
ANOVA table	SS	DF	MS	F (DFn, DFd)	P value							ANOVA table	SS	DF	MS	F (DFn, DFd)	P value							ANOVA table	SS	DF	MS	F (DFn, DFd)	P value							ANOVA table	SS	DF	MS	F (DFn, DFd)	P value
Interaction	4012	5	802.4	F (5, 95) = 5.098	P=0.0003							Interaction	577.4	5	115.5	F (5, 95) = 0.7243	P=0.6069							Interaction	86.63	5	17.33	F (5, 110) = 0.08099	P=0.9951							Interaction	7217	25	288.7	F (25, 300) = 1.615	P=0.0344
Row Factor	1584	5	316.8	F (5, 95) = 2.013	P=0.0837							Row Factor	1085	5	217	F (2.728, 51.83) = 1.361	P=0.2658							Row Factor	1112	5	222.3	F (1.649, 36.28) = 1.039	P=0.3516							Row Factor	1679	5	335.8	F (2.325, 139.5) = 1.878	P=0.1499
Column Factor	2540	1	2540	F (1, 19) = 3.745	P=0.0680							Column Factor	47.78	1	47.78	F (1, 19) = 0.05477	P=0.8175							Column Factor	5.63	1	5.63	F (1, 22) = 0.008174	P=0.9288							Column Factor	7973	5	1595	F (5, 60) = 2.145	P=0.0723
Subject	12886	19	678.2	F (19, 95) = 4.309	P<0.0001							Subject	16573	19	872.2	F (19, 95) = 5.471	P<0.0001							Subject	15153	22	688.8	F (22, 110) = 3.220	P<0.0001							Subject	44611	60	743.5	F (60, 300) = 4.159	P<0.0001
Residual	14952	95	157.4									Residual	15147	95	159.4									Residual	23532	110	213.9									Residual	53631	300	178.8
Difference between column means												Difference between column means												Difference between column means												Data summary
Mean of 0.5CM PEG Isograft	-93.63											Mean of 1CM PEG Isograft	-91.15											Mean of 1CM PEG Isograft+FK506	-98.98											Number of columns (Column Factor)	6
Mean of 0.5CM NC Isograft	-102.7											Mean of 1CM NC Isograft	-89.9											Mean of 1CM NC Isograft+FK506	-99.38											Number of rows (Row Factor)	6
Difference between means	9.073											Difference between means	-1.244											Difference between means	0.3968											Number of subjects (Subject)	66
SE of difference	4.688											SE of difference	5.317											SE of difference	4.389
95% CI of difference	-0.7398 to 18.89											95% CI of difference	-12.37 to 9.884											95% CI of difference	-8.706 to 9.500
Data summary												Data summary												Data summary
Number of columns (Column Factor)	2											Number of columns (Column Factor)	2											Number of columns (Column Factor)	2
Number of rows (Row Factor)	6											Number of rows (Row Factor)	6											Number of rows (Row Factor)	6
Number of subjects (Subject)	21											Number of subjects (Subject)	21											Number of subjects (Subject)	24
Compare each cell mean with the other cell mean in that row												Compare each cell mean with the other cell mean in that row												Compare each cell mean with the other cell mean in that row												Within each row, compare columns (simple effects within rows)
Number of families	1											Number of families	1											Number of families	1											Number of families	6
Number of comparisons per family	6											Number of comparisons per family	6											Number of comparisons per family	6											Number of comparisons per family	15
Alpha	0.05											Alpha	0.05											Alpha	0.05											Alpha	0.05
Sidak's multiple comparisons test	Predicted (LS) mean diff.	95.00% CI of diff.	Significant?	Summary	Adjusted P Value							Sidak's multiple comparisons test	Mean Diff.	95.00% CI of diff.	Significant?	Summary	Adjusted P Value							Sidak's multiple comparisons test	Mean Diff.	95.00% CI of diff.	Significant?	Summary	Adjusted P Value							Tukey's multiple comparisons test	Mean Diff.	95.00% CI of diff.	Significant?	Summary	Adjusted P Value
0.5CM PEG Isograft - 0.5CM NC Isograft												1CM PEG Isograft - 1CM NC Isograft												1CM PEG Isograft+FK506 - 1CM NC Isograft+FK506												Row 1
Row 1	3.431	-15.02 to 21.88	No	ns	0.997							Row 1	-0.6682	-19.58 to 18.24	No	ns	>0.9999							Row 1	0.696	-12.01 to 13.40	No	ns	>0.9999							0.5CM PEG Isograft vs. 0.5CM NC Isograft	3.431	-14.14 to 21.00	No	ns	0.9883
Row 2	0.9009	-17.55 to 19.35	No	ns	>0.9999							Row 2	-7.21	-22.68 to 8.264	No	ns	0.7114							Row 2	2.844	-9.100 to 14.79	No	ns	0.9832							0.5CM PEG Isograft vs. 1CM PEG Isograft	-11.28	-33.67 to 11.11	No	ns	0.6218
Row 3	1.086	-17.36 to 19.54	No	ns	>0.9999							Row 3	2.857	-20.31 to 26.02	No	ns	0.9994							Row 3	-2.052	-18.37 to 14.27	No	ns	0.9995							0.5CM PEG Isograft vs. 1CM NC Isograft	-11.94	-28.74 to 4.849	No	ns	0.2593
Row 4	6.12	-12.33 to 24.57	No	ns	0.9412							Row 4	-6.441	-26.76 to 13.87	No	ns	0.9337							Row 4	-0.8855	-12.58 to 10.81	No	ns	>0.9999							0.5CM PEG Isograft vs. 1CM PEG Isograft+FK506	-3.399	-19.75 to 12.95	No	ns	0.9841
Row 5	9.149	-9.301 to 27.60	No	ns	0.7111							Row 5	-0.3986	-18.01 to 17.21	No	ns	>0.9999							Row 5	1.299	-22.80 to 25.40	No	ns	>0.9999							0.5CM PEG Isograft vs. 1CM NC Isograft+FK506	-2.703	-20.36 to 14.95	No	ns	0.9963
Row 6	33.75	15.30 to 52.20	Yes	****	<0.0001							Row 6	4.395	-23.46 to 32.25	No	ns	0.9981							Row 6	0.4802	-32.21 to 33.17	No	ns	>0.9999							0.5CM NC Isograft vs. 1CM PEG Isograft	-14.71	-35.59 to 6.177	No	ns	0.2663
																																				0.5CM NC Isograft vs. 1CM NC Isograft	-15.38	-29.63 to -1.117	Yes	*	0.0309
																																				0.5CM NC Isograft vs. 1CM PEG Isograft+FK506	-6.83	-20.46 to 6.801	No	ns	0.6054
Test details	Predicted (LS) mean 1	Predicted (LS) mean 2	Predicted (LS) mean diff.	SE of diff.	N1	N2	t	DF				Test details	Mean 1	Mean 2	Mean Diff.	SE of diff.	N1	N2	t	DF				Test details	Mean 1	Mean 2	Mean Diff.	SE of diff.	N1	N2	t	DF				0.5CM NC Isograft vs. 1CM NC Isograft+FK506	-6.134	-21.45 to 9.186	No	ns	0.7951
																																				1CM PEG Isograft vs. 1CM NC Isograft	-0.6682	-20.99 to 19.66	No	ns	>0.9999
0.5CM PEG Isograft - 0.5CM NC Isograft												1CM PEG Isograft - 1CM NC Isograft												1CM PEG Isograft+FK506 - 1CM NC Isograft+FK506												1CM PEG Isograft vs. 1CM PEG Isograft+FK506	7.877	-12.15 to 27.90	No	ns	0.7956
Row 1	-97.03	-100.5	3.431	6.891	12	9	0.4979	114				Row 1	-85.76	-85.09	-0.6682	6.308	12	9	0.1059	16				Row 1	-93.63	-94.33	0.696	4.341	13	11	0.1603	19.41				1CM PEG Isograft vs. 1CM NC Isograft+FK506	8.573	-12.39 to 29.53	No	ns	0.7817
Row 2	-100.9	-101.8	0.9009	6.891	12	9	0.1307	114				Row 2	-93.98	-86.77	-7.21	5.265	12	9	1.369	18.75				Row 2	-98.08	-100.9	2.844	4.076	13	11	0.6976	19.24				1CM NC Isograft vs. 1CM PEG Isograft+FK506	8.545	-3.779 to 20.87	No	ns	0.2847
Row 3	-102.4	-103.5	1.086	6.891	12	9	0.1576	114				Row 3	-88.48	-91.33	2.857	7.431	12	9	0.3845	12.5				Row 3	-100.4	-98.32	-2.052	5.635	13	11	0.3642	21.47				1CM NC Isograft vs. 1CM NC Isograft+FK506	9.241	-5.067 to 23.55	No	ns	0.3528
Row 4	-95.73	-101.9	6.12	6.891	12	9	0.8881	114				Row 4	-97.61	-91.17	-6.441	6.923	12	9	0.9304	19				Row 4	-104	-103.1	-0.8855	4.044	13	11	0.219	21.72				1CM PEG Isograft+FK506 vs. 1CM NC Isograft+FK506	0.696	-12.99 to 14.38	No	ns	>0.9999
Row 5	-88.68	-97.82	9.149	6.891	12	9	1.328	114				Row 5	-93.89	-93.49	-0.3986	5.807	12	9	0.06865	14.79				Row 5	-98.51	-99.81	1.299	8.211	13	11	0.1582	18.95
Row 6	-76.97	-110.7	33.75	6.891	12	9	4.898	114				Row 6	-87.18	-91.58	4.395	9.472	12	9	0.464	18.65				Row 6	-99.25	-99.73	0.4802	11.13	13	11	0.04316	18.79				Row 2
																																				0.5CM PEG Isograft vs. 0.5CM NC Isograft	0.9009	-20.16 to 21.96	No	ns	>0.9999
																																				0.5CM PEG Isograft vs. 1CM PEG Isograft	-6.959	-28.30 to 14.38	No	ns	0.9056
																																				0.5CM PEG Isograft vs. 1CM NC Isograft	-14.17	-34.10 to 5.758	No	ns	0.2573
																																				0.5CM PEG Isograft vs. 1CM PEG Isograft+FK506	-2.86	-21.95 to 16.22	No	ns	0.996
																																				0.5CM PEG Isograft vs. 1CM NC Isograft+FK506	-0.01662	-20.00 to 19.96	No	ns	>0.9999
																																				0.5CM NC Isograft vs. 1CM PEG Isograft	-7.86	-26.05 to 10.33	No	ns	0.7453
																																				0.5CM NC Isograft vs. 1CM NC Isograft	-15.07	-31.43 to 1.294	No	ns	0.08
																																				0.5CM NC Isograft vs. 1CM PEG Isograft+FK506	-3.761	-18.93 to 11.40	No	ns	0.9601
																																				0.5CM NC Isograft vs. 1CM NC Isograft+FK506	-0.9176	-17.31 to 15.48	No	ns	>0.9999
																																				1CM PEG Isograft vs. 1CM NC Isograft	-7.21	-23.87 to 9.450	No	ns	0.7439
																																				1CM PEG Isograft vs. 1CM PEG Isograft+FK506	4.099	-11.35 to 19.55	No	ns	0.9548
																																				1CM PEG Isograft vs. 1CM NC Isograft+FK506	6.943	-9.770 to 23.66	No	ns	0.7793
																																				1CM NC Isograft vs. 1CM PEG Isograft+FK506	11.31	-1.547 to 24.16	No	ns	0.1026
																																				1CM NC Isograft vs. 1CM NC Isograft+FK506	14.15	-0.3412 to 28.65	No	ns	0.0579
																																				1CM PEG Isograft+FK506 vs. 1CM NC Isograft+FK506	2.844	-10.02 to 15.71	No	ns	0.98
																																				Row 3
																																				0.5CM PEG Isograft vs. 0.5CM NC Isograft	1.086	-19.80 to 21.97	No	ns	>0.9999
																																				0.5CM PEG Isograft vs. 1CM PEG Isograft	-13.95	-33.21 to 5.312	No	ns	0.2481
																																				0.5CM PEG Isograft vs. 1CM NC Isograft	-11.09	-37.65 to 15.46	No	ns	0.757
																																				0.5CM PEG Isograft vs. 1CM PEG Isograft+FK506	-2.051	-22.90 to 18.80	No	ns	0.9996
																																				0.5CM PEG Isograft vs. 1CM NC Isograft+FK506	-4.103	-23.32 to 15.12	No	ns	0.9828
																																				0.5CM NC Isograft vs. 1CM PEG Isograft	-15.04	-32.84 to 2.766	No	ns	0.1258
																																				0.5CM NC Isograft vs. 1CM NC Isograft	-12.18	-37.94 to 13.58	No	ns	0.6388
																																				0.5CM NC Isograft vs. 1CM PEG Isograft+FK506	-3.137	-22.67 to 16.39	No	ns	0.9953
																																				0.5CM NC Isograft vs. 1CM NC Isograft+FK506	-5.189	-22.95 to 12.58	No	ns	0.9302
																																				1CM PEG Isograft vs. 1CM NC Isograft	2.857	-21.94 to 27.65	No	ns	0.9986
																																				1CM PEG Isograft vs. 1CM PEG Isograft+FK506	11.9	-5.742 to 29.54	No	ns	0.3231
																																				1CM PEG Isograft vs. 1CM NC Isograft+FK506	9.847	-5.561 to 25.26	No	ns	0.3752
																																				1CM NC Isograft vs. 1CM PEG Isograft+FK506	9.043	-16.70 to 34.78	No	ns	0.8564
																																				1CM NC Isograft vs. 1CM NC Isograft+FK506	6.991	-17.78 to 31.76	No	ns	0.9271
																																				1CM PEG Isograft+FK506 vs. 1CM NC Isograft+FK506	-2.052	-19.65 to 15.54	No	ns	0.999
																																				Row 4
																																				0.5CM PEG Isograft vs. 0.5CM NC Isograft	6.12	-11.11 to 23.35	No	ns	0.8618
																																				0.5CM PEG Isograft vs. 1CM PEG Isograft	1.879	-18.25 to 22.01	No	ns	0.9997
																																				0.5CM PEG Isograft vs. 1CM NC Isograft	-4.562	-22.98 to 13.85	No	ns	0.9646
																																				0.5CM PEG Isograft vs. 1CM PEG Isograft+FK506	8.293	-5.986 to 22.57	No	ns	0.4781
																																				0.5CM PEG Isograft vs. 1CM NC Isograft+FK506	7.408	-7.052 to 21.87	No	ns	0.6034
																																				0.5CM NC Isograft vs. 1CM PEG Isograft	-4.24	-25.28 to 16.79	No	ns	0.9865
																																				0.5CM NC Isograft vs. 1CM NC Isograft	-10.68	-30.15 to 8.789	No	ns	0.51
																																				0.5CM NC Isograft vs. 1CM PEG Isograft+FK506	2.173	-13.82 to 18.17	No	ns	0.9975
																																				0.5CM NC Isograft vs. 1CM NC Isograft+FK506	1.288	-14.85 to 17.42	No	ns	0.9998
																																				1CM PEG Isograft vs. 1CM NC Isograft	-6.441	-28.32 to 15.43	No	ns	0.9336
																																				1CM PEG Isograft vs. 1CM PEG Isograft+FK506	6.414	-12.75 to 25.58	No	ns	0.8861
																																				1CM PEG Isograft vs. 1CM NC Isograft+FK506	5.528	-13.73 to 24.79	No	ns	0.9363
																																				1CM NC Isograft vs. 1CM PEG Isograft+FK506	12.86	-4.494 to 30.20	No	ns	0.2113
																																				1CM NC Isograft vs. 1CM NC Isograft+FK506	11.97	-5.498 to 29.44	No	ns	0.2775
																																				1CM PEG Isograft+FK506 vs. 1CM NC Isograft+FK506	-0.8855	-13.50 to 11.73	No	ns	>0.9999
																																				Row 5
																																				0.5CM PEG Isograft vs. 0.5CM NC Isograft	9.149	-14.75 to 33.05	No	ns	0.819
																																				0.5CM PEG Isograft vs. 1CM PEG Isograft	5.216	-17.07 to 27.50	No	ns	0.976
																																				0.5CM PEG Isograft vs. 1CM NC Isograft	4.817	-12.28 to 21.92	No	ns	0.938
																																				0.5CM PEG Isograft vs. 1CM PEG Isograft+FK506	9.839	-16.91 to 36.59	No	ns	0.8537
																																				0.5CM PEG Isograft vs. 1CM NC Isograft+FK506	11.14	-8.628 to 30.90	No	ns	0.5081
																																				0.5CM NC Isograft vs. 1CM PEG Isograft	-3.933	-28.86 to 21.00	No	ns	0.9955
																																				0.5CM NC Isograft vs. 1CM NC Isograft	-4.332	-25.65 to 16.99	No	ns	0.9781
																																				0.5CM NC Isograft vs. 1CM PEG Isograft+FK506	0.69	-28.01 to 29.39	No	ns	>0.9999
																																				0.5CM NC Isograft vs. 1CM NC Isograft+FK506	1.989	-21.02 to 24.99	No	ns	0.9997
																																				1CM PEG Isograft vs. 1CM NC Isograft	-0.3986	-19.30 to 18.50	No	ns	>0.9999
																																				1CM PEG Isograft vs. 1CM PEG Isograft+FK506	4.623	-23.02 to 32.27	No	ns	0.9947
																																				1CM PEG Isograft vs. 1CM NC Isograft+FK506	5.922	-15.28 to 27.13	No	ns	0.9478
																																				1CM NC Isograft vs. 1CM PEG Isograft+FK506	5.022	-19.32 to 29.36	No	ns	0.9822
																																				1CM NC Isograft vs. 1CM NC Isograft+FK506	6.32	-9.050 to 21.69	No	ns	0.7636
																																				1CM PEG Isograft+FK506 vs. 1CM NC Isograft+FK506	1.299	-24.65 to 27.25	No	ns	>0.9999
																																				Row 6
																																				0.5CM PEG Isograft vs. 0.5CM NC Isograft	33.75	9.693 to 57.81	Yes	**	0.0037
																																				0.5CM PEG Isograft vs. 1CM PEG Isograft	10.21	-21.08 to 41.50	No	ns	0.9065
																																				0.5CM PEG Isograft vs. 1CM NC Isograft	14.61	-12.62 to 41.83	No	ns	0.5507
																																				0.5CM PEG Isograft vs. 1CM PEG Isograft+FK506	22.28	-14.17 to 58.74	No	ns	0.4214
																																				0.5CM PEG Isograft vs. 1CM NC Isograft+FK506	22.76	-4.050 to 49.58	No	ns	0.127
																																				0.5CM NC Isograft vs. 1CM PEG Isograft	-23.54	-50.95 to 3.867	No	ns	0.1148
																																				0.5CM NC Isograft vs. 1CM NC Isograft	-19.14	-41.36 to 3.071	No	ns	0.1105
																																				0.5CM NC Isograft vs. 1CM PEG Isograft+FK506	-11.47	-44.97 to 22.04	No	ns	0.8707
																																				0.5CM NC Isograft vs. 1CM NC Isograft+FK506	-10.99	-32.44 to 10.47	No	ns	0.5854
																																				1CM PEG Isograft vs. 1CM NC Isograft	4.395	-25.59 to 34.38	No	ns	0.9969
																																				1CM PEG Isograft vs. 1CM PEG Isograft+FK506	12.07	-26.17 to 50.32	No	ns	0.9187
																																				1CM PEG Isograft vs. 1CM NC Isograft+FK506	12.55	-17.11 to 42.22	No	ns	0.7644
																																				1CM NC Isograft vs. 1CM PEG Isograft+FK506	7.677	-27.74 to 43.09	No	ns	0.9812
																																				1CM NC Isograft vs. 1CM NC Isograft+FK506	8.157	-17.03 to 33.34	No	ns	0.9011
																																				1CM PEG Isograft+FK506 vs. 1CM NC Isograft+FK506	0.4802	-34.72 to 35.68	No	ns	>0.9999
																																				Test details	Mean 1	Mean 2	Mean Diff.	SE of diff.	N1	N2	q	DF
																																				Row 1
																																				0.5CM PEG Isograft vs. 0.5CM NC Isograft	-97.03	-100.5	3.431	5.553	12	9	0.8738	18.75
																																				0.5CM PEG Isograft vs. 1CM PEG Isograft	-97.03	-85.76	-11.28	7.153	12	12	2.229	20.87
																																				0.5CM PEG Isograft vs. 1CM NC Isograft	-97.03	-85.09	-11.94	5.279	12	9	3.2	17.86
																																				0.5CM PEG Isograft vs. 1CM PEG Isograft+FK506	-97.03	-93.63	-3.399	5.145	12	13	0.9344	18.01
																																				0.5CM PEG Isograft vs. 1CM NC Isograft+FK506	-97.03	-94.33	-2.703	5.622	12	11	0.6799	20.24
																																				0.5CM NC Isograft vs. 1CM PEG Isograft	-100.5	-85.76	-14.71	6.539	9	12	3.181	17.22
																																				0.5CM NC Isograft vs. 1CM NC Isograft	-100.5	-85.09	-15.38	4.412	9	9	4.928	15.64
																																				0.5CM NC Isograft vs. 1CM PEG Isograft+FK506	-100.5	-93.63	-6.83	4.25	9	13	2.273	16.62
																																				0.5CM NC Isograft vs. 1CM NC Isograft+FK506	-100.5	-94.33	-6.134	4.817	9	11	1.801	17.89
																																				1CM PEG Isograft vs. 1CM NC Isograft	-85.76	-85.09	-0.6682	6.308	12	9	0.1498	16
																																				1CM PEG Isograft vs. 1CM PEG Isograft+FK506	-85.76	-93.63	7.877	6.196	12	13	1.798	15.62
																																				1CM PEG Isograft vs. 1CM NC Isograft+FK506	-85.76	-94.33	8.573	6.598	12	11	1.838	18.08
																																				1CM NC Isograft vs. 1CM PEG Isograft+FK506	-85.09	-93.63	8.545	3.886	9	13	3.11	18.36
																																				1CM NC Isograft vs. 1CM NC Isograft+FK506	-85.09	-94.33	9.241	4.499	9	11	2.905	17.9
																																				1CM PEG Isograft+FK506 vs. 1CM NC Isograft+FK506	-93.63	-94.33	0.696	4.341	13	11	0.2268	19.41
																																				Row 2
																																				0.5CM PEG Isograft vs. 0.5CM NC Isograft	-100.9	-101.8	0.9009	6.651	12	9	0.1916	18.6
																																				0.5CM PEG Isograft vs. 1CM PEG Isograft	-100.9	-93.98	-6.959	6.816	12	12	1.444	20.8
																																				0.5CM PEG Isograft vs. 1CM NC Isograft	-100.9	-86.77	-14.17	6.237	12	9	3.213	17.16
																																				0.5CM PEG Isograft vs. 1CM PEG Isograft+FK506	-100.9	-98.08	-2.86	5.894	12	13	0.6863	15.4
																																				0.5CM PEG Isograft vs. 1CM NC Isograft+FK506	-100.9	-100.9	-0.01662	6.285	12	11	0.00374	17.96
																																				0.5CM NC Isograft vs. 1CM PEG Isograft	-101.8	-93.98	-7.86	5.751	9	12	1.933	18.84
																																				0.5CM NC Isograft vs. 1CM NC Isograft	-101.8	-86.77	-15.07	5.051	9	9	4.22	15.33
																																				0.5CM NC Isograft vs. 1CM PEG Isograft+FK506	-101.8	-98.08	-3.761	4.622	9	13	1.151	13.96
																																				0.5CM NC Isograft vs. 1CM NC Isograft+FK506	-101.8	-100.9	-0.9176	5.11	9	11	0.2539	16.56
																																				1CM PEG Isograft vs. 1CM NC Isograft	-93.98	-86.77	-7.21	5.265	12	9	1.937	18.75
																																				1CM PEG Isograft vs. 1CM PEG Isograft+FK506	-93.98	-98.08	4.099	4.855	12	13	1.194	17.8
																																				1CM PEG Isograft vs. 1CM NC Isograft+FK506	-93.98	-100.9	6.943	5.322	12	11	1.845	20.21
																																				1CM NC Isograft vs. 1CM PEG Isograft+FK506	-86.77	-98.08	11.31	4.002	9	13	3.996	16.4
																																				1CM NC Isograft vs. 1CM NC Isograft+FK506	-86.77	-100.9	14.15	4.557	9	11	4.392	17.88
																																				1CM PEG Isograft+FK506 vs. 1CM NC Isograft+FK506	-98.08	-100.9	2.844	4.076	13	11	0.9866	19.24
																																				Row 3
																																				0.5CM PEG Isograft vs. 0.5CM NC Isograft	-102.4	-103.5	1.086	6.61	12	9	0.2324	19
																																				0.5CM PEG Isograft vs. 1CM PEG Isograft	-102.4	-88.48	-13.95	6.119	12	12	3.224	19.69
																																				0.5CM PEG Isograft vs. 1CM NC Isograft	-102.4	-91.33	-11.09	8.248	12	9	1.902	16.1
																																				0.5CM PEG Isograft vs. 1CM PEG Isograft+FK506	-102.4	-100.4	-2.051	6.704	12	13	0.4326	22.41
																																				0.5CM PEG Isograft vs. 1CM NC Isograft+FK506	-102.4	-98.32	-4.103	6.089	12	11	0.953	19.18
																																				0.5CM NC Isograft vs. 1CM PEG Isograft	-103.5	-88.48	-15.04	5.556	9	12	3.827	16.76
																																				0.5CM NC Isograft vs. 1CM NC Isograft	-103.5	-91.33	-12.18	7.84	9	9	2.197	13.83
																																				0.5CM NC Isograft vs. 1CM PEG Isograft+FK506	-103.5	-100.4	-3.137	6.195	9	13	0.7161	19.43
																																				0.5CM NC Isograft vs. 1CM NC Isograft+FK506	-103.5	-98.32	-5.189	5.523	9	11	1.329	16.23
																																				1CM PEG Isograft vs. 1CM NC Isograft	-88.48	-91.33	2.857	7.431	12	9	0.5437	12.5
																																				1CM PEG Isograft vs. 1CM PEG Isograft+FK506	-88.48	-100.4	11.9	5.668	12	13	2.969	22.2
																																				1CM PEG Isograft vs. 1CM NC Isograft+FK506	-88.48	-98.32	9.847	4.925	12	11	2.828	20.98
																																				1CM NC Isograft vs. 1CM PEG Isograft+FK506	-91.33	-100.4	9.043	7.92	9	13	1.615	14.97
																																				1CM NC Isograft vs. 1CM NC Isograft+FK506	-91.33	-98.32	6.991	7.406	9	11	1.335	12.31
																																				1CM PEG Isograft+FK506 vs. 1CM NC Isograft+FK506	-100.4	-98.32	-2.052	5.635	13	11	0.515	21.47
																																				Row 4
																																				0.5CM PEG Isograft vs. 0.5CM NC Isograft	-95.73	-101.9	6.12	5.409	12	9	1.6	17.62
																																				0.5CM PEG Isograft vs. 1CM PEG Isograft	-95.73	-97.61	1.879	6.385	12	12	0.4163	19.39
																																				0.5CM PEG Isograft vs. 1CM NC Isograft	-95.73	-91.17	-4.562	5.741	12	9	1.124	16.6
																																				0.5CM PEG Isograft vs. 1CM PEG Isograft+FK506	-95.73	-104	8.293	4.571	12	13	2.566	21.35
																																				0.5CM PEG Isograft vs. 1CM NC Isograft+FK506	-95.73	-103.1	7.408	4.61	12	11	2.273	20.43
																																				0.5CM NC Isograft vs. 1CM PEG Isograft	-101.9	-97.61	-4.24	6.65	9	12	0.9018	18.8
																																				0.5CM NC Isograft vs. 1CM NC Isograft	-101.9	-91.17	-10.68	6.035	9	9	2.503	15.84
																																				0.5CM NC Isograft vs. 1CM PEG Isograft+FK506	-101.9	-104	2.173	4.935	9	13	0.6229	15.3
																																				0.5CM NC Isograft vs. 1CM NC Isograft+FK506	-101.9	-103.1	1.288	4.971	9	11	0.3664	15.11
																																				1CM PEG Isograft vs. 1CM NC Isograft	-97.61	-91.17	-6.441	6.923	12	9	1.316	19
																																				1CM PEG Isograft vs. 1CM PEG Isograft+FK506	-97.61	-104	6.414	5.989	12	13	1.515	16.94
																																				1CM PEG Isograft vs. 1CM NC Isograft+FK506	-97.61	-103.1	5.528	6.018	12	11	1.299	16.91
																																				1CM NC Isograft vs. 1CM PEG Isograft+FK506	-91.17	-104	12.86	5.297	9	13	3.432	14.15
																																				1CM NC Isograft vs. 1CM NC Isograft+FK506	-91.17	-103.1	11.97	5.331	9	11	3.175	14.09
																																				1CM PEG Isograft+FK506 vs. 1CM NC Isograft+FK506	-104	-103.1	-0.8855	4.044	13	11	0.3097	21.72
																																				Row 5
																																				0.5CM PEG Isograft vs. 0.5CM NC Isograft	-88.68	-97.82	9.149	7.468	12	9	1.732	16.93
																																				0.5CM PEG Isograft vs. 1CM PEG Isograft	-88.68	-93.89	5.216	7.147	12	12	1.032	21.73
																																				0.5CM PEG Isograft vs. 1CM NC Isograft	-88.68	-93.49	4.817	5.29	12	9	1.288	15.58
																																				0.5CM PEG Isograft vs. 1CM PEG Isograft+FK506	-88.68	-98.51	9.839	8.538	12	13	1.63	20.68
																																				0.5CM PEG Isograft vs. 1CM NC Isograft+FK506	-88.68	-99.81	11.14	6.313	12	11	2.495	20.83
																																				0.5CM NC Isograft vs. 1CM PEG Isograft	-97.82	-93.89	-3.933	7.843	9	12	0.7092	17.99
																																				0.5CM NC Isograft vs. 1CM NC Isograft	-97.82	-93.49	-4.332	6.199	9	9	0.9883	10.5
																																				0.5CM NC Isograft vs. 1CM PEG Isograft+FK506	-97.82	-98.51	0.69	9.129	9	13	0.1069	20
																																				0.5CM NC Isograft vs. 1CM NC Isograft+FK506	-97.82	-99.81	1.989	7.092	9	11	0.3966	15.19
																																				1CM PEG Isograft vs. 1CM NC Isograft	-93.89	-93.49	-0.3986	5.807	12	9	0.09708	14.79
																																				1CM PEG Isograft vs. 1CM PEG Isograft+FK506	-93.89	-98.51	4.623	8.868	12	13	0.7372	21.8
																																				1CM PEG Isograft vs. 1CM NC Isograft+FK506	-93.89	-99.81	5.922	6.752	12	11	1.24	20.2
																																				1CM NC Isograft vs. 1CM PEG Isograft+FK506	-93.49	-98.51	5.022	7.453	9	13	0.9529	14.43
																																				1CM NC Isograft vs. 1CM NC Isograft+FK506	-93.49	-99.81	6.32	4.743	9	11	1.884	15.31
																																				1CM PEG Isograft+FK506 vs. 1CM NC Isograft+FK506	-98.51	-99.81	1.299	8.211	13	11	0.2237	18.95
																																				Row 6
																																				0.5CM PEG Isograft vs. 0.5CM NC Isograft	-76.97	-110.7	33.75	7.518	12	9	6.349	16.93
																																				0.5CM PEG Isograft vs. 1CM PEG Isograft	-76.97	-87.18	10.21	10.02	12	12	1.441	21.49
																																				0.5CM PEG Isograft vs. 1CM NC Isograft	-76.97	-91.58	14.61	8.615	12	9	2.398	19
																																				0.5CM PEG Isograft vs. 1CM PEG Isograft+FK506	-76.97	-99.25	22.28	11.64	12	13	2.708	20.74
																																				0.5CM PEG Isograft vs. 1CM NC Isograft+FK506	-76.97	-99.73	22.76	8.561	12	11	3.76	20.74
																																				0.5CM NC Isograft vs. 1CM PEG Isograft	-110.7	-87.18	-23.54	8.486	9	12	3.923	15.71
																																				0.5CM NC Isograft vs. 1CM NC Isograft	-110.7	-91.58	-19.14	6.768	9	9	4.001	13.92
																																				0.5CM NC Isograft vs. 1CM PEG Isograft+FK506	-110.7	-99.25	-11.47	10.35	9	13	1.567	15.37
																																				0.5CM NC Isograft vs. 1CM NC Isograft+FK506	-110.7	-99.73	-10.99	6.698	9	11	2.32	16.82
																																				1CM PEG Isograft vs. 1CM NC Isograft	-87.18	-91.58	4.395	9.472	12	9	0.6562	18.65
																																				1CM PEG Isograft vs. 1CM PEG Isograft+FK506	-87.18	-99.25	12.07	12.29	12	13	1.39	22.21
																																				1CM PEG Isograft vs. 1CM NC Isograft+FK506	-87.18	-99.73	12.55	9.423	12	11	1.884	19.69
																																				1CM NC Isograft vs. 1CM PEG Isograft+FK506	-91.58	-99.25	7.677	11.17	9	13	0.9721	18.38
																																				1CM NC Isograft vs. 1CM NC Isograft+FK506	-91.58	-99.73	8.157	7.91	9	11	1.458	17.72
																																				1CM PEG Isograft+FK506 vs. 1CM NC Isograft+FK506	-99.25	-99.73	0.4802	11.13	13	11	0.06103	18.79

## Sheet: All animals successful
PO Weeks	0.5CM PEG Isograft													0.5CM NC Isograft - unsuccessful													1CM PEG Isograft													1CM NC Isograft - unsuccessful
1	-87.191		-98.286	-95.829	-80.062	-113.693	-127.84		-106.722			-82.147		-107.719	-95.289	-96.067	-91.401	-114.016	-105.963	-101.504	-82.435	-109.766					-85.602	-59.913	-79.552			-97.351				-84.919		-82.147		-79.905	-98.872	-87.396	-79.621	-95.181		-83.568	-82.079	-88.753
2	-52.015		-109.253	-104.634	-88.265	-110.21	-113.065		-108.386			-100.022		-120.149	-111.467	-102.316	-100.27	-86.721	-92.165	-109.375	-85.742	-108.338					-71.229	-85.072	-80.943			-87.268				-106.998		-100.022		-89.721	-94.353	-79.756	-91.713	-89.358		-78.832	-96.184	-93.708
3	-67.866		-113.33	-102.18	-105.443	-110.837	-119.871		-111.94			-98.206		-96.845	-114.205	-113.48	-116.129	-115.066	-102.945	-78.492	-90.881	-103.58					-67.462	-85.842	-77.886			-96.046				-84.024		-98.206		-93.651	-95.188	-89.165	-96.018	-105.738		-101.626	-96.07	-103.74
4	-73.465		-91.526	-84.394	-87.235	-122.537	-95.88		-94.915			-100.205		-114.886	-119.855	-99.776	-105.75	-109.236	-86.297	-97.296	-83.296	-100.264					-72.694	-100.044	-107.39			-90.005				-93.673		-100.205		-88.828	-94.478	-92.929	-98.386	-84.383		-99.051	-94.875	-107.695
5	-69.215		-68.505	-75.669	-99.272	-113.842	-87.329		-77.194			-89.429		-120.141	-112.331	-116.239	-102.398	-76.007	-102.931	-72.907	-85.047	-92.422					-65.088	-75.148	-98.244			-93.084				-63.468		-89.429		-94.164	-94.415	-96.877	-95.9	-86.976		-106.766	-87.872	-95.458
6	-75.085		-27.139	-70.423	-72.937	-78.714	-52.325		-73.529			-75.253		-117.992	-112.331	-121.953	-119.525	-112.664	-111.306	-87.881	-96.682	-116.161					-63.547	-78.09	-77.513			-76.96				-28.925		-75.253		-82.587	-95.595	-118.635	-98.941	-92.982		-96.332	-82.448	-100.065

## Sheet: Row stats of All animals succes
PO Weeks	0.5CM PEG Isograft			0.5CM NC Isograft - unsuccessful			1CM PEG Isograft			1CM NC Isograft - unsuccessful			1CM PEG Isograft+FK506			1CM NC Isograft+FK506 - unsuccessful			0.5CM PEG-fusion Isograft - unsuccessful			0.5CM NC Isograft - successful			1CM PEG-fusion Isograft - unsuccessful			1CM NC Isograft - successful			1CM PEG-fusion Isograft+FK506 - unsuccessful			1CM NC Isograft+FK506 - successful
1	-98.9712	5.82473	8	-100.462	3.34879	9	-81.5807	4.99981	6	-86.9219	2.50655	8	-102.384	0	1	-96.7148	3.30103	9	-93.1513	7.06798	4				-89.9297	10.335	6	-70.408	0	1	-92.9027	2.73239	12	-83.588	11.238	2
2	-98.2313	7.15591	8	-101.838	3.92804	9	-88.5887	5.30267	6	-89.2031	2.31049	8	-102.031	0	1	-101.225	3.90477	9	-106.349	7.95774	4				-99.367	6.15534	6	-67.285	0	1	-97.7472	2.62331	12	-99.552	6.042	2
3	-103.709	5.65793	8	-103.514	4.30875	9	-84.911	4.67695	6	-97.6495	1.97086	8	-109.748	0	1	-98.2023	4.26188	9	-99.8645	11.1237	4				-92.0433	5.21506	6	-40.81	0	1	-99.5958	4.76402	12	-98.8745	1.6045	2
4	-93.7696	5.0403	8	-101.851	4.04417	9	-94.0018	4.91371	6	-95.0781	2.47985	8	-83.509	0	1	-104.526	3.21789	9	-99.6538	3.95215	4				-101.219	9.65672	6	-59.897	0	1	-105.734	2.44935	12	-96.894	6.243	2
5	-85.0569	5.55784	8	-97.8248	5.75409	9	-80.7435	6.07958	6	-94.8035	2.15019	8	-21.194	0	1	-104.957	2.41411	9	-95.9145	8.88803	4				-107.04	4.34563	6	-83.01	0	1	-104.958	3.20956	12	-76.6655	8.9765	2
6	-65.6756	6.19694	8	-110.722	3.74833	9	-66.7147	7.87817	6	-95.9481	4.03211	8	1.593	0	1	-106.22	4.17832	9	-99.5637	5.71677	4				-107.648	5.04382	6	-56.608	0	1	-107.658	5.14209	12	-70.548	5.043	2

## Sheet: 2way ANOVA of All animals succe
Table Analyzed	All animals successful											Table Analyzed	All animals successful											Table Analyzed	All animals successful											Table Analyzed	All animals successful
Two-way RM ANOVA	Matching: Stacked											Two-way RM ANOVA	Matching: Stacked											Two-way RM ANOVA	Matching: Stacked											Two-way RM ANOVA	Matching: Stacked
Assume sphericity?	No											Assume sphericity?	No											Assume sphericity?	No											Assume sphericity?	No
Alpha	0.05											Alpha	0.05											Alpha	0.05											Alpha	0.05
Source of Variation	% of total variation	P value	P value summary	Significant?	Geisser-Greenhouse's epsilon							Source of Variation	% of total variation	P value	P value summary	Significant?	Geisser-Greenhouse's epsilon							Source of Variation	% of total variation	P value	P value summary	Significant?	Geisser-Greenhouse's epsilon							Source of Variation	% of total variation	P value	P value summary	Significant?	Geisser-Greenhouse's epsilon
Interaction	19.16	<0.0001	****	Yes								Interaction	14.37	0.0035	**	Yes								Interaction	49.94	<0.0001	****	Yes								Interaction	18.57	<0.0001	****	Yes
Row Factor	9.014	0.0128	*	Yes	0.6411							Time	11.16	0.0505	ns	No	0.4969							Row Factor	38.21	<0.0001	****	Yes	0.4289							Row Factor	3.876	0.0097	**	Yes	0.6094
Column Factor	11.13	0.0256	*	Yes								Column Factor	16.38	0.0049	**	Yes								Column Factor	24.35	0.0037	**	Yes								Column Factor	20.85	0.0001	***	Yes
Subject	27.18	<0.0001	****	Yes								Subject	16.62	0.0503	ns	No								Subject	11.86	0.0003	***	Yes								Subject	23.52	<0.0001	****	Yes
ANOVA table	SS	DF	MS	F (DFn, DFd)	P value							ANOVA table	SS	DF	MS	F (DFn, DFd)	P value							ANOVA table	SS	DF	MS	F (DFn, DFd)	P value							ANOVA table	SS	DF	MS	F (DFn, DFd)	P value
Interaction	6088	5	1218	F (5, 75) = 8.261	P<0.0001							Interaction	1995	5	398.9	F (5, 60) = 3.975	P=0.0035							Interaction	11644	5	2329	F (5, 40) = 32.73	P<0.0001							Interaction	10828	20	541.4	F (20, 175) = 4.756	P<0.0001
Row Factor	2865	5	572.9	F (3.205, 48.08) = 3.887	P=0.0128							Time	1548	5	309.7	F (2.485, 29.81) = 3.086	P=0.0505							Row Factor	8911	5	1782	F (2.144, 17.16) = 25.04	P<0.0001							Row Factor	2260	5	451.9	F (3.047, 106.6) = 3.970	P=0.0097
Column Factor	3538	1	3538	F (1, 15) = 6.144	P=0.0256							Column Factor	2273	1	2273	F (1, 12) = 11.83	P=0.0049							Column Factor	5679	1	5679	F (1, 8) = 16.43	P=0.0037							Column Factor	12155	4	3039	F (4, 35) = 7.758	P=0.0001
Subject	8638	15	575.8	F (15, 75) = 3.907	P<0.0001							Subject	2306	12	192.2	F (12, 60) = 1.915	P=0.0503							Subject	2766	8	345.7	F (8, 40) = 4.858	P=0.0003							Subject	13709	35	391.7	F (35, 175) = 3.441	P<0.0001
Residual	11054	75	147.4									Residual	6021	60	100.3									Residual	2847	40	71.16									Residual	19921	175	113.8
Difference between column means												Difference between column means												Difference between column means												Data summary
Mean of 0.5CM PEG Isograft	-90.9											Mean of 1CM PEG Isograft	-82.76											Mean of 1CM PEG Isograft+FK506	-69.55											Number of columns (Column Factor)	5
Mean of Group B	-102.7											Mean of 1CM NC Isograft - unsuccessful	-93.27											Mean of Group F	-102											Number of rows (Row Factor)	6
Difference between means	11.8											Difference between means	10.51											Difference between means	32.43											Number of subjects (Subject)	40
SE of difference	4.76											SE of difference	3.056											SE of difference	8.001
95% CI of difference	1.653 to 21.95											95% CI of difference	3.851 to 17.17											95% CI of difference	13.98 to 50.88
Data summary												Data summary												Data summary
Number of columns (Column Factor)	2											Number of columns (Column Factor)	2											Number of columns (Column Factor)	2
Number of rows (Row Factor)	6											Number of rows (Time)	6											Number of rows (Row Factor)	6
Number of subjects (Subject)	17											Number of subjects (Subject)	14											Number of subjects (Subject)	10
Compare each cell mean with the other cell mean in that row												Compare each cell mean with the other cell mean in that row												Compare each cell mean with the other cell mean in that row												Within each row, compare columns (simple effects within rows)
Number of families	1											Number of families	1											Number of families	1											Number of families	6
Number of comparisons per family	6											Number of comparisons per family	6											Number of comparisons per family	0											Number of comparisons per family	10
Alpha	0.05											Alpha	0.05											Alpha	0.05											Alpha	0.05
Sidak's multiple comparisons test	Mean Diff.	95.00% CI of diff.	Significant?	Summary	Adjusted P Value							Sidak's multiple comparisons test	Mean Diff.	95.00% CI of diff.	Significant?	Summary	Adjusted P Value							Sidak's multiple comparisons test	Mean Diff.	95.00% CI of diff.	Significant?	Summary	Adjusted P Value							Tukey's multiple comparisons test	Mean Diff.	95.00% CI of diff.	Significant?	Summary	Adjusted P Value
0.5CM PEG Isograft - Group B												1CM PEG Isograft - 1CM NC Isograft - unsuccessful												1CM PEG Isograft+FK506 - Group F												Row 1
Row 1	1.491	-19.86 to 22.84	No	ns	>0.9999							Row 1	5.341	-14.44 to 25.12	No	ns	0.9371																			0.5CM PEG Isograft vs. Group B	1.491	-20.13 to 23.12	No	ns	0.9994
Row 2	3.607	-22.49 to 29.71	No	ns	0.9986							Row 2	0.6145	-20.43 to 21.66	No	ns	>0.9999																			0.5CM PEG Isograft vs. 1CM PEG Isograft	-17.39	-41.86 to 7.078	No	ns	0.2213
Row 3	-0.1955	-22.07 to 21.68	No	ns	>0.9999							Row 3	12.74	-5.846 to 31.32	No	ns	0.2243							Test details	Mean 1	Mean 2	Mean Diff.	SE of diff.	N1	N2	t	DF				0.5CM PEG Isograft vs. 1CM NC Isograft - unsuccessful	-12.05	-33.13 to 9.030	No	ns	0.3784
Row 4	8.081	-11.71 to 27.87	No	ns	0.7945							Row 4	1.076	-18.36 to 20.52	No	ns	>0.9999																			0.5CM PEG Isograft vs. Group F	-2.256	-23.84 to 19.33	No	ns	0.9968
Row 5	12.77	-11.44 to 36.98	No	ns	0.5704							Row 5	14.06	-10.30 to 38.42	No	ns	0.3537							1CM PEG Isograft+FK506 - Group F												Group B vs. 1CM PEG Isograft	-18.88	-38.97 to 1.204	No	ns	0.0674
Row 6	45.05	22.18 to 67.91	Yes	***	0.0003							Row 6	29.23	-1.935 to 60.40	No	ns	0.0678							Row 1												Group B vs. 1CM NC Isograft - unsuccessful	-13.54	-26.53 to -0.5475	Yes	*	0.0393
																								Row 2												Group B vs. Group F	-3.747	-18.15 to 10.66	No	ns	0.9277
																								Row 3												1CM PEG Isograft vs. 1CM NC Isograft - unsuccessful	5.341	-14.30 to 24.99	No	ns	0.8672
Test details	Mean 1	Mean 2	Mean Diff.	SE of diff.	N1	N2	t	DF				Test details	Mean 1	Mean 2	Mean Diff.	SE of diff.	N1	N2	t	DF				Row 4												1CM PEG Isograft vs. Group F	15.13	-4.911 to 35.18	No	ns	0.166
																								Row 5												1CM NC Isograft - unsuccessful vs. Group F	9.793	-3.072 to 22.66	No	ns	0.1813
0.5CM PEG Isograft - Group B												1CM PEG Isograft - 1CM NC Isograft - unsuccessful												Row 6
Row 1	-98.97	-100.5	1.491	6.719	8	9	0.2219	11.31				Row 1	-81.58	-86.92	5.341	5.593	6	8	0.955	7.491																Row 2
Row 2	-98.23	-101.8	3.607	8.163	8	9	0.4418	10.98				Row 2	-88.59	-89.2	0.6145	5.784	6	8	0.1062	6.901																0.5CM PEG Isograft vs. Group B	3.607	-22.80 to 30.01	No	ns	0.991
Row 3	-103.7	-103.5	-0.1955	7.112	8	9	0.02748	13.5				Row 3	-84.91	-97.65	12.74	5.075	6	8	2.51	6.781																0.5CM PEG Isograft vs. 1CM PEG Isograft	-9.643	-38.10 to 18.82	No	ns	0.8119
Row 4	-93.77	-101.9	8.081	6.462	8	9	1.251	13.88				Row 4	-94	-95.08	1.076	5.504	6	8	0.1955	7.523																0.5CM PEG Isograft vs. 1CM NC Isograft - unsuccessful	-9.028	-34.68 to 16.62	No	ns	0.7516
Row 5	-85.06	-97.82	12.77	8	8	9	1.596	14.98				Row 5	-80.74	-94.8	14.06	6.449	6	8	2.18	6.259																0.5CM PEG Isograft vs. Group F	2.993	-23.40 to 29.38	No	ns	0.9955
Row 6	-65.68	-110.7	45.05	7.242	8	9	6.22	11.69				Row 6	-66.71	-95.95	29.23	8.85	6	8	3.303	7.591																Group B vs. 1CM PEG Isograft	-13.25	-34.93 to 8.430	No	ns	0.3278
																																				Group B vs. 1CM NC Isograft - unsuccessful	-12.63	-27.03 to 1.756	No	ns	0.0968
																																				Group B vs. Group F	-0.6134	-17.58 to 16.36	No	ns	>0.9999
																																				1CM PEG Isograft vs. 1CM NC Isograft - unsuccessful	0.6145	-20.17 to 21.39	No	ns	>0.9999
																																				1CM PEG Isograft vs. Group F	12.64	-9.017 to 34.29	No	ns	0.3671
																																				1CM NC Isograft - unsuccessful vs. Group F	12.02	-2.299 to 26.34	No	ns	0.1186
																																				Row 3
																																				0.5CM PEG Isograft vs. Group B	-0.1955	-22.47 to 22.08	No	ns	>0.9999
																																				0.5CM PEG Isograft vs. 1CM PEG Isograft	-18.8	-42.20 to 4.602	No	ns	0.1407
																																				0.5CM PEG Isograft vs. 1CM NC Isograft - unsuccessful	-6.06	-26.37 to 14.25	No	ns	0.8439
																																				0.5CM PEG Isograft vs. Group F	-5.507	-27.71 to 16.70	No	ns	0.9328
																																				Group B vs. 1CM PEG Isograft	-18.6	-38.93 to 1.726	No	ns	0.0787
																																				Group B vs. 1CM NC Isograft - unsuccessful	-5.864	-21.15 to 9.425	No	ns	0.7312
																																				Group B vs. Group F	-5.311	-23.88 to 13.26	No	ns	0.9014
																																				1CM PEG Isograft vs. 1CM NC Isograft - unsuccessful	12.74	-5.587 to 31.06	No	ns	0.1948
																																				1CM PEG Isograft vs. Group F	13.29	-6.958 to 33.54	No	ns	0.2819
																																				1CM NC Isograft - unsuccessful vs. Group F	0.5528	-14.58 to 15.69	No	ns	>0.9999
																																				Row 4
																																				0.5CM PEG Isograft vs. Group B	8.081	-12.08 to 28.24	No	ns	0.7236
																																				0.5CM PEG Isograft vs. 1CM PEG Isograft	0.2322	-22.28 to 22.74	No	ns	>0.9999
																																				0.5CM PEG Isograft vs. 1CM NC Isograft - unsuccessful	1.309	-17.11 to 19.73	No	ns	0.9992
																																				0.5CM PEG Isograft vs. Group F	10.76	-8.277 to 29.79	No	ns	0.4169
																																				Group B vs. 1CM PEG Isograft	-7.849	-28.45 to 12.75	No	ns	0.7336
																																				Group B vs. 1CM NC Isograft - unsuccessful	-6.773	-21.70 to 8.158	No	ns	0.6221
																																				Group B vs. Group F	2.676	-13.25 to 18.60	No	ns	0.9842
																																				1CM PEG Isograft vs. 1CM NC Isograft - unsuccessful	1.076	-18.24 to 20.39	No	ns	0.9996
																																				1CM PEG Isograft vs. Group F	10.52	-9.154 to 30.20	No	ns	0.4318
																																				1CM NC Isograft - unsuccessful vs. Group F	9.448	-3.153 to 22.05	No	ns	0.1921
																																				Row 5
																																				0.5CM PEG Isograft vs. Group B	12.77	-11.94 to 37.47	No	ns	0.5217
																																				0.5CM PEG Isograft vs. 1CM PEG Isograft	-4.313	-30.85 to 22.23	No	ns	0.9831
																																				0.5CM PEG Isograft vs. 1CM NC Isograft - unsuccessful	9.747	-10.27 to 29.76	No	ns	0.5126
																																				0.5CM PEG Isograft vs. Group F	19.9	-0.2063 to 40.01	No	ns	0.0527
																																				Group B vs. 1CM PEG Isograft	-17.08	-43.77 to 9.612	No	ns	0.305
																																				Group B vs. 1CM NC Isograft - unsuccessful	-3.021	-23.17 to 17.13	No	ns	0.9864
																																				Group B vs. Group F	7.133	-13.14 to 27.40	No	ns	0.7815
																																				1CM PEG Isograft vs. 1CM NC Isograft - unsuccessful	14.06	-9.799 to 37.92	No	ns	0.2963
																																				1CM PEG Isograft vs. Group F	24.21	0.4033 to 48.02	Yes	*	0.0465
																																				1CM NC Isograft - unsuccessful vs. Group F	10.15	0.1682 to 20.14	Yes	*	0.0454
																																				Row 6
																																				0.5CM PEG Isograft vs. Group B	45.05	21.86 to 68.23	Yes	***	0.0004
																																				0.5CM PEG Isograft vs. 1CM PEG Isograft	1.039	-31.77 to 33.85	No	ns	>0.9999
																																				0.5CM PEG Isograft vs. 1CM NC Isograft - unsuccessful	30.27	6.715 to 53.83	Yes	*	0.0105
																																				0.5CM PEG Isograft vs. Group F	40.54	16.89 to 64.20	Yes	**	0.001
																																				Group B vs. 1CM PEG Isograft	-44.01	-74.88 to -13.13	Yes	**	0.0082
																																				Group B vs. 1CM NC Isograft - unsuccessful	-14.77	-31.82 to 2.268	No	ns	0.105
																																				Group B vs. Group F	-4.501	-21.72 to 12.72	No	ns	0.9262
																																				1CM PEG Isograft vs. 1CM NC Isograft - unsuccessful	29.23	-1.748 to 60.21	No	ns	0.0649
																																				1CM PEG Isograft vs. Group F	39.51	8.525 to 70.49	Yes	*	0.0144
																																				1CM NC Isograft - unsuccessful vs. Group F	10.27	-7.660 to 28.20	No	ns	0.4253
																																				Test details	Mean 1	Mean 2	Mean Diff.	SE of diff.	N1	N2	q	DF
																																				Row 1
																																				0.5CM PEG Isograft vs. Group B	-98.97	-100.5	1.491	6.719	8	9	0.3138	11.31
																																				0.5CM PEG Isograft vs. 1CM PEG Isograft	-98.97	-81.58	-17.39	7.676	8	6	3.204	12
																																				0.5CM PEG Isograft vs. 1CM NC Isograft - unsuccessful	-98.97	-86.92	-12.05	6.341	8	8	2.687	9.507
																																				0.5CM PEG Isograft vs. Group F	-98.97	-96.71	-2.256	6.695	8	9	0.4766	11.21
																																				Group B vs. 1CM PEG Isograft	-100.5	-81.58	-18.88	6.018	9	6	4.437	9.32
																																				Group B vs. 1CM NC Isograft - unsuccessful	-100.5	-86.92	-13.54	4.183	9	8	4.578	14.33
																																				Group B vs. Group F	-100.5	-96.71	-3.747	4.702	9	9	1.127	16
																																				1CM PEG Isograft vs. 1CM NC Isograft - unsuccessful	-81.58	-86.92	5.341	5.593	6	8	1.351	7.491
																																				1CM PEG Isograft vs. Group F	-81.58	-96.71	15.13	5.991	6	9	3.572	9.215
																																				1CM NC Isograft - unsuccessful vs. Group F	-86.92	-96.71	9.793	4.145	8	9	3.341	14.41
																																				Row 2
																																				0.5CM PEG Isograft vs. Group B	-98.23	-101.8	3.607	8.163	8	9	0.6249	10.98
																																				0.5CM PEG Isograft vs. 1CM PEG Isograft	-98.23	-88.59	-9.643	8.906	8	6	1.531	11.81
																																				0.5CM PEG Isograft vs. 1CM NC Isograft - unsuccessful	-98.23	-89.2	-9.028	7.52	8	8	1.698	8.444
																																				0.5CM PEG Isograft vs. Group F	-98.23	-101.2	2.993	8.152	8	9	0.5193	10.94
																																				Group B vs. 1CM PEG Isograft	-101.8	-88.59	-13.25	6.599	9	6	2.839	10.09
																																				Group B vs. 1CM NC Isograft - unsuccessful	-101.8	-89.2	-12.63	4.557	9	8	3.921	12.75
																																				Group B vs. Group F	-101.8	-101.2	-0.6134	5.539	9	9	0.1566	16
																																				1CM PEG Isograft vs. 1CM NC Isograft - unsuccessful	-88.59	-89.2	0.6145	5.784	6	8	0.1502	6.901
																																				1CM PEG Isograft vs. Group F	-88.59	-101.2	12.64	6.585	6	9	2.714	10.05
																																				1CM NC Isograft - unsuccessful vs. Group F	-89.2	-101.2	12.02	4.537	8	9	3.747	12.79
																																				Row 3
																																				0.5CM PEG Isograft vs. Group B	-103.7	-103.5	-0.1955	7.112	8	9	0.03887	13.5
																																				0.5CM PEG Isograft vs. 1CM PEG Isograft	-103.7	-84.91	-18.8	7.341	8	6	3.622	11.99
																																				0.5CM PEG Isograft vs. 1CM NC Isograft - unsuccessful	-103.7	-97.65	-6.06	5.991	8	8	1.43	8.674
																																				0.5CM PEG Isograft vs. Group F	-103.7	-98.2	-5.507	7.083	8	9	1.099	13.42
																																				Group B vs. 1CM PEG Isograft	-103.5	-84.91	-18.6	6.359	9	6	4.137	11.78
																																				Group B vs. 1CM NC Isograft - unsuccessful	-103.5	-97.65	-5.864	4.738	9	8	1.75	11.14
																																				Group B vs. Group F	-103.5	-98.2	-5.311	6.06	9	9	1.239	16
																																				1CM PEG Isograft vs. 1CM NC Isograft - unsuccessful	-84.91	-97.65	12.74	5.075	6	8	3.55	6.781
																																				1CM PEG Isograft vs. Group F	-84.91	-98.2	13.29	6.328	6	9	2.971	11.71
																																				1CM NC Isograft - unsuccessful vs. Group F	-97.65	-98.2	0.5528	4.696	8	9	0.1665	11.2
																																				Row 4
																																				0.5CM PEG Isograft vs. Group B	-93.77	-101.9	8.081	6.462	8	9	1.768	13.88
																																				0.5CM PEG Isograft vs. 1CM PEG Isograft	-93.77	-94	0.2322	7.039	8	6	0.04665	11.76
																																				0.5CM PEG Isograft vs. 1CM NC Isograft - unsuccessful	-93.77	-95.08	1.309	5.617	8	8	0.3294	10.2
																																				0.5CM PEG Isograft vs. Group F	-93.77	-104.5	10.76	5.98	8	9	2.544	12.11
																																				Group B vs. 1CM PEG Isograft	-101.9	-94	-7.849	6.364	9	6	1.744	10.93
																																				Group B vs. 1CM NC Isograft - unsuccessful	-101.9	-95.08	-6.773	4.744	9	8	2.019	13.04
																																				Group B vs. Group F	-101.9	-104.5	2.676	5.168	9	9	0.7322	15.23
																																				1CM PEG Isograft vs. 1CM NC Isograft - unsuccessful	-94	-95.08	1.076	5.504	6	8	0.2765	7.523
																																				1CM PEG Isograft vs. Group F	-94	-104.5	10.52	5.874	6	9	2.534	9.156
																																				1CM NC Isograft - unsuccessful vs. Group F	-95.08	-104.5	9.448	4.063	8	9	3.289	14.49
																																				Row 5
																																				0.5CM PEG Isograft vs. Group B	-85.06	-97.82	12.77	8	8	9	2.257	14.98
																																				0.5CM PEG Isograft vs. 1CM PEG Isograft	-85.06	-80.74	-4.313	8.237	8	6	0.7405	11.24
																																				0.5CM PEG Isograft vs. 1CM NC Isograft - unsuccessful	-85.06	-94.8	9.747	5.959	8	8	2.313	9.05
																																				0.5CM PEG Isograft vs. Group F	-85.06	-105	19.9	6.06	8	9	4.645	9.592
																																				Group B vs. 1CM PEG Isograft	-97.82	-80.74	-17.08	8.371	9	6	2.886	11.97
																																				Group B vs. 1CM NC Isograft - unsuccessful	-97.82	-94.8	-3.021	6.143	9	8	0.6956	10.16
																																				Group B vs. Group F	-97.82	-105	7.133	6.24	9	9	1.617	10.73
																																				1CM PEG Isograft vs. 1CM NC Isograft - unsuccessful	-80.74	-94.8	14.06	6.449	6	8	3.083	6.259
																																				1CM PEG Isograft vs. Group F	-80.74	-105	24.21	6.541	6	9	5.235	6.599
																																				1CM NC Isograft - unsuccessful vs. Group F	-94.8	-105	10.15	3.233	8	9	4.442	14.96
																																				Row 6
																																				0.5CM PEG Isograft vs. Group B	-65.68	-110.7	45.05	7.242	8	9	8.796	11.69
																																				0.5CM PEG Isograft vs. 1CM PEG Isograft	-65.68	-66.71	1.039	10.02	8	6	0.1466	10.29
																																				0.5CM PEG Isograft vs. 1CM NC Isograft - unsuccessful	-65.68	-95.95	30.27	7.393	8	8	5.791	12.03
																																				0.5CM PEG Isograft vs. Group F	-65.68	-106.2	40.54	7.474	8	9	7.672	12.54
																																				Group B vs. 1CM PEG Isograft	-110.7	-66.71	-44.01	8.724	9	6	7.133	7.287
																																				Group B vs. 1CM NC Isograft - unsuccessful	-110.7	-95.95	-14.77	5.505	9	8	3.795	14.71
																																				Group B vs. Group F	-110.7	-106.2	-4.501	5.613	9	9	1.134	15.81
																																				1CM PEG Isograft vs. 1CM NC Isograft - unsuccessful	-66.71	-95.95	29.23	8.85	6	8	4.671	7.591
																																				1CM PEG Isograft vs. Group F	-66.71	-106.2	39.51	8.918	6	9	6.265	7.822
																																				1CM NC Isograft - unsuccessful vs. Group F	-95.95	-106.2	10.27	5.807	8	9	2.502	14.99

## Sheet: success rate
	5-mm	10-mm	10-mm + FK506
Recovered	8	6	1
Non-recovered	4	6	12

## Sheet: Contingency of success rate
Table Analyzed	success rate						Table Analyzed	success rate							Table Analyzed	success rate							Table Analyzed	success rate
P value and statistical significance							P value and statistical significance								P value and statistical significance								P value and statistical significance
Test	Chi-square						Test	Fisher's exact test							Test	Fisher's exact test							Test	Fisher's exact test
Chi-square, df	9.663, 2						P value	0.6802							P value	0.0302							P value	0.0036
P value	0.008						P value summary	ns							P value summary	*							P value summary	**
P value summary	**						One- or two-sided	Two-sided							One- or two-sided	Two-sided							One- or two-sided	Two-sided
One- or two-sided	NA						Statistically significant (P < 0.05)?	No							Statistically significant (P < 0.05)?	Yes							Statistically significant (P < 0.05)?	Yes
Statistically significant (P < 0.05)?	Yes
							Data analyzed	5-mm	10-mm	Total					Data analyzed	10-mm	10-mm + FK506	Total					Data analyzed	5-mm	10-mm + FK506	Total
Data analyzed							Recovered	8	6	14					Recovered	6	1	7					Recovered	8	1	9
Number of rows	2						Non-recovered	4	6	10					Non-recovered	6	12	18					Non-recovered	4	12	16
Number of columns	3						Total	12	12	24					Total	12	13	25					Total	12	13	25
							Percentage of row total	5-mm	10-mm						Percentage of row total	10-mm	10-mm + FK506						Percentage of row total	5-mm	10-mm + FK506
							Recovered	57.14%	42.86%						Recovered	85.71%	14.29%						Recovered	88.89%	11.11%
							Non-recovered	40.00%	60.00%						Non-recovered	33.33%	66.67%						Non-recovered	25.00%	75.00%
							Percentage of column total	5-mm	10-mm						Percentage of column total	10-mm	10-mm + FK506						Percentage of column total	5-mm	10-mm + FK506
							Recovered	66.67%	50.00%						Recovered	50.00%	7.69%						Recovered	66.67%	7.69%
							Non-recovered	33.33%	50.00%						Non-recovered	50.00%	92.31%						Non-recovered	33.33%	92.31%
							Percentage of grand total	5-mm	10-mm						Percentage of grand total	10-mm	10-mm + FK506						Percentage of grand total	5-mm	10-mm + FK506
							Recovered	33.33%	25.00%						Recovered	24.00%	4.00%						Recovered	32.00%	4.00%
							Non-recovered	16.67%	25.00%						Non-recovered	24.00%	48.00%						Non-recovered	16.00%	48.00%
